# Supplementary material for: Mapping of Variable DNA Methylation Across Multiple Cell Types Defines a Dynamic Regulatory Landscape of the Human Genome
Source: G3 (Bethesda). 2016 Feb 16;6(4):973–86. doi: 10.1534/g3.115.025437 (PMC4825665; doi:10.1534/g3.115.025437)
Supplement: Supplemental Material [file supp_g3.115.025437_TableS1.xlsx]

## Sheet: Sheet1
ID	Samples	Cell type Abbreviation	Tissue	Average CpG methylation per sample	Percent methylated (>= 0.7)	Percent unmethylated (<=0.3)	Percent intermediately methylated (> 0.3 and < 0.7)
1	PBMC_1	Blood_PBMC	Blood	0.806219	0.868045	0.100223	0.0317322
2	PBMC_2	Blood_PBMC	Blood	0.805435	0.867201	0.100568	0.0322306
3	PBMC_3	Blood_PBMC	Blood	0.811707	0.872957	0.0985945	0.0284487
4	CD4 Memory_1	Blood_CD4M	Blood	0.812362	0.871804	0.0967797	0.0314159
5	CD4 Memory_2	Blood_CD4M	Blood	0.80567	0.865399	0.100168	0.0344334
6	CD4 Memory_3	Blood_CD4M	Blood	0.810445	0.869938	0.0993687	0.0306933
7	CD4 Naive_1	Blood_CD4N	Blood	0.81037	0.872421	0.0999011	0.0276778
8	CD4 Naive_2	Blood_CD4N	Blood	0.803967	0.866225	0.102422	0.0313532
9	CD4 Naive_3	Blood_CD4N	Blood	0.814755	0.875905	0.100161	0.0239341
10	CD4 resting	Blood_CD4	Blood	0.787426	0.841824	0.115278	0.0428984
11	CD8 Naive_1	Blood_CD8N	Blood	0.803937	0.86568	0.102811	0.0315095
12	CD8 Naive_2	Blood_CD8N	Blood	0.805878	0.868644	0.102092	0.029264
13	CD8 Naive_3	Blood_CD8N	Blood	0.815752	0.876952	0.099061	0.0239871
14	CD8 Memory	Blood_CD8M	Blood	0.804963	0.866362	0.0999886	0.0336489
15	CD14 Monocyte_1	Blood_CD14	Blood	0.803226	0.863273	0.10644	0.0302875
16	CD14 Monocyte_2	Blood_CD14	Blood	0.816966	0.87194	0.099532	0.0285283
17	CD14 Monocyte_3	Blood_CD14	Blood	0.798209	0.8574	0.108527	0.0340732
18	CD14 Monocyte_4	Blood_CD14	Blood	0.79772	0.857073	0.110676	0.0322506
19	Granulocyte_1	Blood_Granu	Blood	0.80486	0.862245	0.109271	0.0284843
20	Granulocyte_2	Blood_Granu	Blood	0.791682	0.850054	0.114141	0.0358044
21	Granulocyte_3	Blood_Granu	Blood	0.78823	0.8449	0.115625	0.0394745
22	Granulocyte_4	Blood_Granu	Blood	0.801395	0.859922	0.106909	0.0331699
23	Granulocyte_5	Blood_Granu	Blood	0.789719	0.845893	0.114815	0.0392923
24	Granulocyte_6	Blood_Granu	Blood	0.796879	0.855486	0.109124	0.0353894
25	Tonsil_1	Blood_Tonsil	Blood	0.790556	0.846655	0.109268	0.0440777
26	Tonsil_2	Blood_Tonsil	Blood	0.788184	0.842654	0.110749	0.0465972
27	Whole Blood	Blood_WB	Blood	0.7812	0.832928	0.120243	0.0468295
28	Endometrium	Endo	Endometrium	0.787575	0.839139	0.111818	0.0490429
29	Fetal Brain_3	Brain_Fetal	Brain	0.799045	0.857175	0.111018	0.0318071
30	Fetal Brain_1	Brain_Fetal	Brain	0.801776	0.86154	0.108703	0.0297567
31	Fetal Brain_2	Brain_Fetal	Brain	0.791138	0.849674	0.116207	0.034119
32	Germinal Matrix	Brain_GM	Brain	0.810704	0.869101	0.102474	0.0284244
33	Cortex derived neurosphere_1	Brain_Cortex	Brain	0.817297	0.877628	0.0965299	0.0258422
34	Cortex derived neurosphere_2	Brain_Cortex	Brain	0.808518	0.870111	0.101135	0.0287543
35	Ganglionic Eminence derived neurosphere_1	Brain_GE	Brain	0.810747	0.870443	0.0987159	0.0308409
36	Ganglionic Eminence derived neurosphere_2	Brain_GE	Brain	0.808064	0.868676	0.100195	0.031129
37	Breast Luminal Epithelial_3	Breast_LumEpi	Breast	0.799806	0.856155	0.107769	0.0360758
38	Breast Luminal Epithelial_1	Breast_LumEpi	Breast	0.790388	0.844221	0.115325	0.0404539
39	Breast Luminal Epithelial_2	Breast_LumEpi	Breast	0.790829	0.844868	0.113852	0.0412802
40	Breast Myoepithelial_1	Breast_Myoepi	Breast	0.797374	0.852378	0.11587	0.0317522
41	Breast Myoepithelial_3	Breast_Myoepi	Breast	0.791246	0.847509	0.117436	0.0350549
42	Breast Myoepithelial_2	Breast_Myoepi	Breast	0.7904	0.844052	0.114041	0.0419062
43	Breast Stem_1	Breast_Stem	Breast	0.794419	0.846344	0.112948	0.0407074
44	Breast Stem_3	Breast_Stem	Breast	0.784859	0.83454	0.116067	0.049393
45	Breast Stem_2	Breast_Stem	Breast	0.790316	0.840985	0.11188	0.0471356
46	Fibroblast_1	Skin_Fi	Skin	0.778699	0.826386	0.119767	0.0538464
47	Fibroblast_2	Skin_Fi	Skin	0.780179	0.827674	0.116016	0.0563094
48	Fibroblast_3	Skin_Fi	Skin	0.778823	0.827306	0.117763	0.054931
49	Keratinocyte_1	Skin_Ke	Skin	0.775257	0.824131	0.125163	0.0507067
50	Keratinocyte_2	Skin_Ke	Skin	0.780301	0.83125	0.121013	0.0477374
51	Keratinocyte_3	Skin_Ke	Skin	0.776049	0.826851	0.125048	0.0481015
52	Melanocyte_1	Skin_Me	Skin	0.778324	0.825937	0.118425	0.0556378
53	Melanocyte_2	Skin_Me	Skin	0.799611	0.85766	0.105492	0.0368475
54	Melanocyte_3	Skin_Me	Skin	0.778626	0.82746	0.119662	0.0528779
