# Supplementary material for: Mapping of Variable DNA Methylation Across Multiple Cell Types Defines a Dynamic Regulatory Landscape of the Human Genome
Source: G3 (Bethesda). 2016 Feb 16;6(4):973–86. doi: 10.1534/g3.115.025437 (PMC4825665; doi:10.1534/g3.115.025437)
Supplement: Supplemental Material [file supp_g3.115.025437_TableS2.xlsx]

## Sheet: Sheet1
Before reassigning N CpGs
Category	Number of CpGs	percent autosomal CpGs	percent genome CpGs
M	15974424	0.599588	0.566119
I	43310	0.00162561	0.00153487
U	1823169	0.0684313	0.0646114
V	3869003	0.14522	0.137114
N	4932439	0.185135	0.174801
total autosomal CpGs	26642345
total genome CpGs	28217448
autosome size	2881033286
genome size	3095677412
After reassigning N CpGs
Category	Number of CpGs	percent autosomal CpGs	percent genome CpGs	Size of merged regions (bp)	percent autosome	percent genome
M	18534902	0.695693	0.65686	1603824806	0.556684	0.518085
I	94427	0.00354425	0.0033464	2897031	0.00100555	0.000935831
U	1999004	0.0750311	0.0708428	26990376	0.0093683	0.00871873
V	6014012	0.225731	0.213131	315650821	0.109562	0.101965
total autosomal CpGs	26642345
total genome CpGs	28217448
autosome size	2881033286
genome size	3095677412
