# Supplementary material for: Mapping of Variable DNA Methylation Across Multiple Cell Types Defines a Dynamic Regulatory Landscape of the Human Genome
Source: G3 (Bethesda). 2016 Feb 16;6(4):973–86. doi: 10.1534/g3.115.025437 (PMC4825665; doi:10.1534/g3.115.025437)
Supplement: Supplemental Material [file supp_g3.115.025437_TableS3.xlsx]

## Sheet: Sheet1
VMR			VISTA enhancer
chromosome	start	end	chromosome	start	end	ID	Base pair overlap betweeen VMR and VISTA enhancer
chr1	3190583	3193215	chr1	3190581	3191428	element705	845
chr1	3262216	3263026	chr1	3262093	3266365	element1912	810
chr1	3263463	3263670	chr1	3262093	3266365	element1912	207
chr1	3263728	3264545	chr1	3262093	3266365	element1912	817
chr1	3264713	3269975	chr1	3262093	3266365	element1912	1652
chr1	8130516	8130896	chr1	8130439	8131887	element1833	380
chr1	9431342	9432319	chr1	9431127	9432834	element1615	977
chr1	10730464	10733192	chr1	10732070	10733118	element289	1048
chr1	10780958	10782314	chr1	10781239	10781744	element389	505
chr1	10792178	10799820	chr1	10795106	10799241	element2094	4135
chr1	10851559	10852853	chr1	10851570	10852173	element408	603
chr1	10963745	10965396	chr1	10965129	10966144	element241	267
chr1	10965433	10966899	chr1	10965129	10966144	element241	711
chr1	27048588	27049892	chr1	27049620	27050905	element569	272
chr1	27050474	27051887	chr1	27049620	27050905	element569	431
chr1	33827183	33830482	chr1	33828789	33830947	element1388	1693
chr1	38560140	38561469	chr1	38560194	38561606	element238	1275
chr1	38711639	38713636	chr1	38712075	38713517	element1001	1442
chr1	38728598	38728652	chr1	38728185	38732516	element2088	54
chr1	38729701	38729896	chr1	38728185	38732516	element2088	195
chr1	38730610	38731261	chr1	38728185	38732516	element2088	651
chr1	38731944	38732555	chr1	38728185	38732516	element2088	572
chr1	38835826	38836426	chr1	38835996	38838106	element1546	430
chr1	38836626	38837274	chr1	38835996	38838106	element1546	648
chr1	39192679	39194246	chr1	39192609	39194134	element1031	1455
chr1	39248869	39249263	chr1	39248757	39250129	element1139	394
chr1	39249575	39250040	chr1	39248757	39250129	element1139	465
chr1	44501462	44502748	chr1	44500383	44503337	element1857	1286
chr1	44715248	44716541	chr1	44715420	44716129	element277	709
chr1	44989485	44991152	chr1	44989824	44991149	element280	1325
chr1	54925216	54925763	chr1	54925046	54928826	element1487	547
chr1	54927157	54927375	chr1	54925046	54928826	element1487	218
chr1	54927433	54928322	chr1	54925046	54928826	element1487	889
chr1	54928446	54928448	chr1	54925046	54928826	element1487	2
chr1	54928809	54928811	chr1	54925046	54928826	element1487	2
chr1	59522323	59523152	chr1	59522325	59524092	element1485	827
chr1	61918193	61920189	chr1	61917795	61920190	element1309	1996
chr1	62054545	62055930	chr1	62053433	62055908	element1450	1363
chr1	63443775	63444507	chr1	63443534	63444884	element168	732
chr1	63463601	63464680	chr1	63464282	63465717	element169	398
chr1	63465628	63466708	chr1	63464282	63465717	element169	89
chr1	63664007	63665936	chr1	63665219	63666122	element764	717
chr1	88064855	88066483	chr1	88065041	88066530	element1217	1442
chr1	88615127	88616324	chr1	88615687	88616927	element878	637
chr1	88927332	88928250	chr1	88926796	88928508	element327	918
chr1	91304733	91308756	chr1	91305562	91307215	element612	1653
chr1	97610483	97611251	chr1	97610491	97611741	element671	760
chr1	109795544	109798803	chr1	109795696	109798850	element2216	3107
chr1	109814760	109820548	chr1	109816874	109818905	element2263	2031
chr1	113541464	113541826	chr1	113540056	113542020	element1672	362
chr1	156630342	156631979	chr1	156630249	156635284	element1891	1637
chr1	156632145	156632338	chr1	156630249	156635284	element1891	193
chr1	156632808	156633206	chr1	156630249	156635284	element1891	398
chr1	156633980	156635539	chr1	156630249	156635284	element1891	1304
chr1	163442743	163443338	chr1	163441941	163442842	element762	99
chr1	163508759	163508885	chr1	163507965	163509139	element1185	126
chr1	164603724	164605269	chr1	164604141	164605474	element1202	1128
chr1	164619550	164621120	chr1	164620038	164621164	element1235	1082
chr1	164668615	164669554	chr1	164668592	164669823	element1144	939
chr1	167297589	167299557	chr1	167296954	167299046	element1331	1457
chr1	181120908	181121099	chr1	181121049	181123654	element1862	50
chr1	181121749	181121759	chr1	181121049	181123654	element1862	10
chr1	181122096	181123144	chr1	181121049	181123654	element1862	1048
chr1	198263941	198265596	chr1	198263562	198265742	element1322	1655
chr1	204423981	204424844	chr1	204423958	204424935	element1368	863
chr1	209989395	209989982	chr1	209989050	209989824	element932	429
chr1	213498797	213499447	chr1	213498112	213501134	element1324	650
chr1	213500023	213500930	chr1	213498112	213501134	element1324	907
chr1	213598567	213599438	chr1	213597964	213599524	element204	871
chr1	214280591	214281497	chr1	214280595	214282080	element2357	902
chr1	225954385	225958941	chr1	225954390	225955885	element2374	1495
chr1	230984859	230985951	chr1	230984523	230987981	element1766	1092
chr1	237160907	237162032	chr1	237160612	237163517	element2137	1125
chr1	237162708	237163108	chr1	237160612	237163517	element2137	400
chr1	237176404	237176662	chr1	237174518	237176845	element2138	258
chr1	243876314	243877448	chr1	243876467	243877893	element545	981
chr1	246470671	246470912	chr1	246469251	246471350	element2070	241
chr2	3268068	3268323	chr2	3268196	3270849	element1385	127
chr2	3269337	3271590	chr2	3268196	3270849	element1385	1512
chr2	5549340	5552317	chr2	5549618	5553025	element1496	2699
chr2	7773843	7775285	chr2	7774393	7775070	element388	677
chr2	8781476	8783976	chr2	8781394	8783591	element1527	2115
chr2	19774647	19775042	chr2	19774115	19776218	element1273	395
chr2	20777468	20778297	chr2	20778294	20779806	element2384	3
chr2	20778746	20779470	chr2	20778294	20779806	element2384	724
chr2	37644352	37644732	chr2	37643870	37645460	element1480	380
chr2	43444767	43445181	chr2	43444721	43447298	element1909	414
chr2	43445223	43445646	chr2	43444721	43447298	element1909	423
chr2	43445808	43446021	chr2	43444721	43447298	element1909	213
chr2	43446599	43446883	chr2	43444721	43447298	element1909	284
chr2	45030316	45030658	chr2	45030569	45032739	element541	89
chr2	45031274	45035599	chr2	45030569	45032739	element541	1465
chr2	47295668	47297946	chr2	47295775	47299432	element1967	2171
chr2	47298327	47301720	chr2	47295775	47299432	element1967	1105
chr2	50840943	50841751	chr2	50840428	50844037	element1348	808
chr2	50842278	50843716	chr2	50840428	50844037	element1348	1438
chr2	58749019	58750529	chr2	58748340	58750140	element1174	1121
chr2	59199077	59199431	chr2	59198905	59200529	element393	354
chr2	59304718	59305605	chr2	59304974	59306893	element975	631
chr2	59476752	59477830	chr2	59476604	59477955	element1119	1078
chr2	59541265	59541267	chr2	59540640	59541937	element836	2
chr2	59541512	59542316	chr2	59540640	59541937	element836	425
chr2	60352915	60353597	chr2	60352514	60353602	element779	682
chr2	60440542	60444025	chr2	60441495	60442515	element399	1020
chr2	60501375	60501454	chr2	60498057	60502013	element1535	79
chr2	60749791	60767029	chr2	60761404	60763073	element957	1669
chr2	63194246	63194745	chr2	63193855	63194929	element690	499
chr2	63270571	63276212	chr2	63275695	63277103	element1066	517
chr2	66297572	66298803	chr2	66297527	66299214	element205	1231
chr2	66762597	66764655	chr2	66762515	66765088	element1210	2058
chr2	71898854	71900081	chr2	71898013	71900892	element1479	1227
chr2	71900565	71900687	chr2	71898013	71900892	element1479	122
chr2	73124884	73125748	chr2	73124730	73126091	element1025	864
chr2	85997271	85997822	chr2	85997467	86001005	element1652	355
chr2	85998522	85999338	chr2	85997467	86001005	element1652	816
chr2	85999625	86001022	chr2	85997467	86001005	element1652	1380
chr2	101725546	101727391	chr2	101726098	101729492	element1933	1293
chr2	101728483	101731827	chr2	101726098	101729492	element1933	1009
chr2	103770507	103770509	chr2	103768696	103772482	element1581	2
chr2	103792497	103793526	chr2	103792328	103793819	element1093	1029
chr2	103908967	103911239	chr2	103909358	103911221	element1112	1863
chr2	104017808	104019752	chr2	104016646	104019824	element1555	1944
chr2	104578954	104580052	chr2	104578156	104580488	element1529	1098
chr2	104667608	104669137	chr2	104667872	104670648	element1303	1265
chr2	104669662	104670267	chr2	104667872	104670648	element1303	605
chr2	105032652	105034151	chr2	105032493	105034445	element1131	1499
chr2	105045874	105047513	chr2	105044282	105047512	element1534	1638
chr2	105300024	105301104	chr2	105300344	105301657	element1177	760
chr2	105317710	105320808	chr2	105317580	105319856	element969	2146
chr2	105464919	105466166	chr2	105464986	105467538	element1553	1180
chr2	105466182	105468069	chr2	105464986	105467538	element1553	1356
chr2	105697392	105698006	chr2	105697211	105698158	element868	614
chr2	120244878	120245607	chr2	120244633	120249040	element1941	729
chr2	120248945	120249383	chr2	120244633	120249040	element1941	95
chr2	121832095	121832724	chr2	121832418	121833317	element522	306
chr2	121832868	121832955	chr2	121832418	121833317	element522	87
chr2	144103986	144105484	chr2	144103882	144105644	element675	1498
chr2	145187152	145190550	chr2	145188099	145189812	element407	1713
chr2	145337892	145341273	chr2	145339602	145341530	element1802	1671
chr2	146692464	146692877	chr2	146692288	146693283	element568	413
chr2	147172073	147172178	chr2	147172004	147173802	element609	105
chr2	151183545	151184963	chr2	151182874	151185472	element1386	1418
chr2	156403403	156404342	chr2	156403022	156404115	element580	712
chr2	157720513	157722043	chr2	157720628	157721586	element662	958
chr2	159779957	159780472	chr2	159779317	159780341	element1477	384
chr2	164449619	164451542	chr2	164450144	164451758	element170	1398
chr2	164574117	164574645	chr2	164574007	164575458	element640	528
chr2	172936990	172937915	chr2	172936519	172938249	element553	925
chr2	172955714	172958881	chr2	172955879	172957052	element422	1173
chr2	175196041	175196984	chr2	175196043	175197114	element860	941
chr2	175202297	175205113	chr2	175203263	175204895	element953	1632
chr2	176939684	176944309	chr2	176940070	176941410	element246	1340
chr2	177503573	177504063	chr2	177503157	177503671	element248	98
chr2	218801877	218803569	chr2	218801171	218803563	element1764	1686
chr2	220715333	220715716	chr2	220713868	220717300	element1507	383
chr2	220715803	220716201	chr2	220713868	220717300	element1507	398
chr2	220716522	220717914	chr2	220713868	220717300	element1507	778
chr2	232527168	232527759	chr2	232527256	232532109	element1886	503
chr2	232529821	232530048	chr2	232527256	232532109	element1886	227
chr2	232530164	232532582	chr2	232527256	232532109	element1886	1945
chr2	236773100	236774421	chr2	236773458	236774696	element521	963
chr2	236961671	236965288	chr2	236962599	236964857	element921	2258
chr2	237067139	237072777	chr2	237071364	237071848	element249	484
chr2	238222314	238222428	chr2	238221820	238225273	element1951	114
chr2	238223616	238224804	chr2	238221820	238225273	element1951	1188
chr2	238522873	238522913	chr2	238522379	238526567	element1945	40
chr2	238524129	238524268	chr2	238522379	238526567	element1945	139
chr2	238525193	238526717	chr2	238522379	238526567	element1945	1374
chr2	238803445	238803884	chr2	238803368	238807597	element1968	439
chr2	238804326	238805571	chr2	238803368	238807597	element1968	1245
chr2	238806719	238808139	chr2	238803368	238807597	element1968	878
chr2	241198201	241198203	chr2	241197357	241200155	element1750	2
chr2	241198280	241198434	chr2	241197357	241200155	element1750	154
chr2	241198646	241198711	chr2	241197357	241200155	element1750	65
chr2	241199489	241199491	chr2	241197357	241200155	element1750	2
chr2	241308416	241310104	chr2	241307979	241312994	element1937	1688
chr2	241310271	241310273	chr2	241307979	241312994	element1937	2
chr2	241310745	241311095	chr2	241307979	241312994	element1937	350
chr2	241311191	241311193	chr2	241307979	241312994	element1937	2
chr2	241311767	241311769	chr2	241307979	241312994	element1937	2
chr2	241311899	241311984	chr2	241307979	241312994	element1937	85
chr3	18170105	18170676	chr3	18169362	18170237	element250	132
chr3	37806825	37807766	chr3	37805999	37809080	element1961	941
chr3	37808328	37808754	chr3	37805999	37809080	element1961	426
chr3	50636907	50639836	chr3	50636478	50640158	element1747	2929
chr3	50640062	50641180	chr3	50636478	50640158	element1747	96
chr3	52462013	52464069	chr3	52461982	52465131	element2179	2056
chr3	52464811	52464813	chr3	52461982	52465131	element2179	2
chr3	55017668	55018267	chr3	55017475	55018560	element1436	599
chr3	55523366	55524935	chr3	55524543	55526260	element1472	392
chr3	55525123	55526261	chr3	55524543	55526260	element1472	1137
chr3	62350461	62353967	chr3	62350726	62351718	element434	992
chr3	62406428	62408094	chr3	62405817	62408099	element1316	1666
chr3	71098936	71100666	chr3	71099157	71100851	element965	1509
chr3	71152585	71153946	chr3	71153556	71155053	element1092	390
chr3	71275041	71278002	chr3	71277312	71278956	element630	690
chr3	71278934	71280168	chr3	71277312	71278956	element630	22
chr3	71290538	71292831	chr3	71290418	71292584	element187	2046
chr3	71445315	71448732	chr3	71446827	71448809	element1116	1905
chr3	71574466	71575065	chr3	71573607	71574540	element1149	74
chr3	80599435	80599513	chr3	80596701	80604762	element1995	78
chr3	112813380	112813651	chr3	112811494	112816407	element1685	271
chr3	114936573	114937496	chr3	114936330	114938229	element1648	923
chr3	114938016	114938018	chr3	114936330	114938229	element1648	2
chr3	136982288	136983321	chr3	136982707	136984175	element208	614
chr3	136983468	136984649	chr3	136982707	136984175	element208	707
chr3	137048416	137049102	chr3	137047544	137049271	element209	686
chr3	137067822	137067824	chr3	137067622	137068925	element210	2
chr3	137067919	137069073	chr3	137067622	137068925	element210	1006
chr3	137186860	137187559	chr3	137185964	137186866	element653	6
chr3	141578670	141580323	chr3	141579463	141580810	element2041	860
chr3	147125547	147125773	chr3	147125146	147126336	element1043	226
chr3	147126063	147126818	chr3	147125146	147126336	element1043	273
chr3	147378152	147378857	chr3	147378547	147380603	element1173	310
chr3	147801540	147801938	chr3	147801015	147802169	element654	398
chr3	147802447	147803284	chr3	147802357	147803586	element1203	837
chr3	157776870	157777168	chr3	157775742	157778000	element1251	298
chr3	157777664	157777957	chr3	157775742	157778000	element1251	293
chr3	158485717	158487912	chr3	158486256	158493372	element1990	1656
chr3	168957610	168961558	chr3	168958333	168962944	element1433	3225
chr3	168961852	168962781	chr3	168958333	168962944	element1433	929
chr3	180461696	180462415	chr3	180461825	180462874	element655	590
chr3	180772800	180774487	chr3	180773639	180775802	element192	848
chr3	181958659	181960206	chr3	181958774	181961127	element1332	1432
chr3	181960873	181960875	chr3	181958774	181961127	element1332	2
chr3	193489679	193490674	chr3	193489359	193491333	element1563	995
chr3	193490897	193490899	chr3	193489359	193491333	element1563	2
chr3	193491174	193491469	chr3	193489359	193491333	element1563	159
chr3	193660469	193662536	chr3	193660817	193662478	element1344	1661
chr3	193678107	193679628	chr3	193677518	193680170	element1453	1521
chr3	193929008	193931333	chr3	193929360	193931457	element1543	1973
chr4	1613583	1613601	chr4	1613479	1614106	element526	18
chr4	1614070	1614143	chr4	1613479	1614106	element526	36
chr4	23931673	23932078	chr4	23932061	23933692	element2346	17
chr4	23932616	23933538	chr4	23932061	23933692	element2346	922
chr4	42150387	42152041	chr4	42150091	42151064	element847	677
chr4	47826926	47827574	chr4	47826466	47828052	element2414	648
chr4	53942696	53942974	chr4	53942283	53944297	element1668	278
chr4	54881383	54882179	chr4	54881222	54882455	element687	796
chr4	54958516	54965685	chr4	54961998	54962796	element678	798
chr4	56918757	56919603	chr4	56919589	56923793	element1651	14
chr4	56920178	56920180	chr4	56919589	56923793	element1651	2
chr4	56921111	56921863	chr4	56919589	56923793	element1651	752
chr4	56922798	56922822	chr4	56919589	56923793	element1651	24
chr4	85245888	85247059	chr4	85245591	85246555	element680	667
chr4	90919307	90920799	chr4	90917033	90921053	element1374	1492
chr4	95590185	95591119	chr4	95589445	95591459	element1438	934
chr4	105345855	105346490	chr4	105345575	105346895	element260	635
chr4	109254441	109256636	chr4	109254340	109257033	element1545	2195
chr4	109531749	109533835	chr4	109531908	109533465	element1050	1557
chr4	113440354	113444247	chr4	113442390	113443530	element981	1140
chr4	124776007	124776980	chr4	124775814	124779530	element1525	973
chr4	124778048	124778532	chr4	124775814	124779530	element1525	484
chr4	145276426	145278484	chr4	145276813	145278719	element906	1671
chr4	148972236	148973187	chr4	148973160	148977273	element2100	27
chr4	148975404	148976303	chr4	148973160	148977273	element2100	899
chr4	151096761	151098121	chr4	151096473	151099299	element1614	1360
chr4	181201412	181202528	chr4	181201559	181202529	element886	969
chr5	2111753	2113402	chr5	2112055	2113430	element633	1347
chr5	2205715	2207112	chr5	2204457	2208380	element1327	1397
chr5	2207954	2209934	chr5	2204457	2208380	element1327	426
chr5	3181294	3183406	chr5	3182218	3183271	element603	1053
chr5	3185362	3187582	chr5	3186439	3187926	element533	1143
chr5	3195793	3197877	chr5	3197865	3198942	element754	12
chr5	3197900	3197933	chr5	3197865	3198942	element754	33
chr5	3198000	3198002	chr5	3197865	3198942	element754	2
chr5	3198139	3198705	chr5	3197865	3198942	element754	566
chr5	3512075	3513527	chr5	3511978	3513399	element261	1324
chr5	44390122	44390627	chr5	44389166	44390467	element516	345
chr5	50391392	50391688	chr5	50390899	50392257	element1187	296
chr5	50468482	50469539	chr5	50467950	50469989	element1321	1057
chr5	50480574	50482125	chr5	50481472	50482478	element586	653
chr5	76940158	76940897	chr5	76940836	76941396	element262	61
chr5	77140984	77144345	chr5	77141743	77145131	element1783	2602
chr5	87240383	87240719	chr5	87239942	87241645	element267	336
chr5	87241265	87241646	chr5	87239942	87241645	element267	380
chr5	87683874	87695648	chr5	87692154	87693265	element268	1111
chr5	92031072	92032050	chr5	92031088	92033197	element1039	962
chr5	92314980	92314982	chr5	92314781	92316083	element1049	2
chr5	92315525	92315527	chr5	92314781	92316083	element1049	2
chr5	92612732	92613951	chr5	92613862	92616844	element1060	89
chr5	92614583	92614589	chr5	92613862	92616844	element1060	6
chr5	92635523	92636454	chr5	92634702	92636476	element1172	931
chr5	124331164	124331476	chr5	124330649	124332930	element1375	312
chr5	131600961	131600963	chr5	131600830	131602104	element1449	2
chr5	131601360	131602593	chr5	131600830	131602104	element1449	744
chr5	134769356	134771734	chr5	134769599	134772144	element1473	2135
chr5	141929836	141930511	chr5	141930055	141932276	element1640	456
chr5	141930963	141931206	chr5	141930055	141932276	element1640	243
chr5	141931549	141931944	chr5	141930055	141932276	element1640	395
chr5	148789114	148804109	chr5	148801693	148805076	element1752	2416
chr5	148804338	148804386	chr5	148801693	148805076	element1752	48
chr5	148804478	148804646	chr5	148801693	148805076	element1752	168
chr5	157589246	157589294	chr5	157589029	157590477	element1130	48
chr5	157589561	157589841	chr5	157589029	157590477	element1130	280
chr5	158017855	158017870	chr5	158017768	158019067	element1208	15
chr5	158018480	158018987	chr5	158017768	158019067	element1208	507
chr5	158142973	158143853	chr5	158143424	158144725	element813	429
chr5	158144566	158145670	chr5	158143424	158144725	element813	159
chr5	158341254	158342755	chr5	158340962	158342611	element230	1357
chr5	158485168	158486642	chr5	158486120	158487498	element1022	522
chr5	170628220	170628837	chr5	170627990	170630018	element278	617
chr5	170629712	170630712	chr5	170627990	170630018	element278	306
chr5	172199795	172200204	chr5	172198673	172201009	element1828	409
chr5	174157940	174162234	chr5	174160174	174161834	element1256	1660
chr5	176075227	176076767	chr5	176076732	176078530	element2007	35
chr5	176815282	176818515	chr5	176816376	176819189	element2229	2139
chr6	3348803	3349617	chr6	3349397	3352257	element1391	220
chr6	3350365	3352251	chr6	3349397	3352257	element1391	1886
chr6	4358294	4359546	chr6	4358582	4359930	element2060	964
chr6	7163932	7164331	chr6	7163950	7166054	element2061	381
chr6	7165026	7167630	chr6	7163950	7166054	element2061	1028
chr6	7561426	7562157	chr6	7561160	7562735	element2191	731
chr6	9094933	9097265	chr6	9095334	9096985	element1315	1651
chr6	18536623	18537207	chr6	18536628	18538267	element1052	579
chr6	19719963	19722452	chr6	19719222	19722910	element1533	2489
chr6	19976777	19978192	chr6	19976157	19977513	element1175	736
chr6	20867601	20867782	chr6	20867105	20870529	element1340	181
chr6	20868307	20869418	chr6	20867105	20870529	element1340	1111
chr6	22145567	22150581	chr6	22148574	22151387	element1335	2007
chr6	22151367	22152932	chr6	22148574	22151387	element1335	20
chr6	23180725	23181477	chr6	23180012	23182186	element1352	752
chr6	35456828	35461406	chr6	35457129	35460603	element1887	3474
chr6	41522715	41523771	chr6	41523224	41523677	element281	453
chr6	41560592	41562693	chr6	41560717	41562075	element1100	1358
chr6	45847904	45849204	chr6	45847301	45850554	element1461	1300
chr6	45849852	45849854	chr6	45847301	45850554	element1461	2
chr6	50684976	50685248	chr6	50685244	50686237	element865	4
chr6	50685563	50686746	chr6	50685244	50686237	element865	674
chr6	52253617	52255573	chr6	52253728	52256212	element2064	1845
chr6	84761717	84762823	chr6	84761493	84763345	element2063	1106
chr6	97914068	97914416	chr6	97912825	97915982	element1564	348
chr6	98074720	98075095	chr6	98074091	98075722	element1035	375
chr6	98115156	98118519	chr6	98116085	98116943	element282	858
chr6	98211977	98213361	chr6	98212329	98214701	element1220	1032
chr6	98462201	98464021	chr6	98461952	98463309	element567	1108
chr6	98491261	98495925	chr6	98491829	98493238	element563	1409
chr6	98504293	98505129	chr6	98504034	98506058	element1233	836
chr6	98720065	98720175	chr6	98719759	98720510	element284	110
chr6	98830222	98831833	chr6	98829860	98831049	element1128	827
chr6	99089903	99090950	chr6	99089361	99091043	element1085	1047
chr6	105046241	105046606	chr6	105044981	105046701	element1452	365
chr6	111872394	111874500	chr6	111871688	111876668	element1690	2106
chr6	112823086	112825146	chr6	112822313	112826325	element1302	2060
chr6	135601257	135601747	chr6	135601698	135604052	element1351	49
chr6	163277680	163280214	chr6	163276830	163279930	element1358	2250
chr6	164385055	164385165	chr6	164382342	164386389	element1955	110
chr6	164386303	164386358	chr6	164382342	164386389	element1955	55
chr6	170746952	170747467	chr6	170747095	170748864	element1310	372
chr6	170748583	170748630	chr6	170747095	170748864	element1310	47
chr7	1265634	1265636	chr7	1265154	1266318	element293	2
chr7	1265649	1268779	chr7	1265154	1266318	element293	669
chr7	5673246	5674870	chr7	5671918	5676544	element1623	1624
chr7	5675271	5677089	chr7	5671918	5676544	element1623	1273
chr7	9270729	9271855	chr7	9271308	9272358	element799	547
chr7	10684593	10684878	chr7	10684318	10685359	element793	285
chr7	13506379	13507623	chr7	13506207	13507276	element550	897
chr7	18867963	18870428	chr7	18868716	18870405	element2306	1689
chr7	20830992	20832893	chr7	20832628	20833902	element844	265
chr7	20833003	20833089	chr7	20832628	20833902	element844	86
chr7	20833383	20833413	chr7	20832628	20833902	element844	30
chr7	20833545	20833559	chr7	20832628	20833902	element844	14
chr7	20838580	20839507	chr7	20838843	20840395	element1019	664
chr7	20997483	20999160	chr7	20997668	20999102	element1007	1434
chr7	21019768	21019770	chr7	21019551	21021200	element1148	2
chr7	21019952	21020932	chr7	21019551	21021200	element1148	980
chr7	21080146	21083540	chr7	21080801	21082086	element1226	1285
chr7	21083637	21085324	chr7	21084342	21085460	element701	982
chr7	21085413	21085415	chr7	21084342	21085460	element701	2
chr7	21811057	21812551	chr7	21811370	21812002	element294	632
chr7	22091635	22092950	chr7	22091362	22092557	element807	922
chr7	25534710	25537031	chr7	25533607	25536880	element1677	2170
chr7	25695814	25696732	chr7	25695037	25697616	element1600	918
chr7	25791987	25794956	chr7	25791903	25794282	element1325	2295
chr7	25920457	25921446	chr7	25919000	25922541	element1465	989
chr7	26523417	26525917	chr7	26524662	26525636	element769	974
chr7	27288039	27288732	chr7	27288268	27289491	element629	464
chr7	27289119	27289129	chr7	27288268	27289491	element629	10
chr7	27289187	27293016	chr7	27288268	27289491	element629	304
chr7	28115776	28117056	chr7	28114903	28117771	element1430	1280
chr7	28630898	28631119	chr7	28630662	28634883	element1604	221
chr7	28631817	28632315	chr7	28630662	28634883	element1604	498
chr7	31402224	31403291	chr7	31401914	31403016	element297	792
chr7	34097808	34099964	chr7	34097962	34100011	element1336	2002
chr7	35412162	35413058	chr7	35412725	35416349	element1659	333
chr7	35415328	35415737	chr7	35412725	35416349	element1659	409
chr7	35455844	35456186	chr7	35454800	35456218	element461	342
chr7	35458420	35459570	chr7	35458551	35459522	element472	971
chr7	35505385	35506489	chr7	35505184	35506342	element463	957
chr7	42190270	42194522	chr7	42191728	42193638	element111	1910
chr7	42253133	42253857	chr7	42252831	42254560	element1213	724
chr7	50563551	50565168	chr7	50564242	50565706	element2059	926
chr7	69399285	69399965	chr7	69399070	69400682	element1660	680
chr7	69597322	69598146	chr7	69596979	69598263	element1425	824
chr7	69702658	69703796	chr7	69702231	69703615	element658	957
chr7	70102914	70103821	chr7	70103123	70104331	element925	698
chr7	82039847	82040107	chr7	82039621	82041108	element2419	260
chr7	90755911	90756548	chr7	90753895	90758080	element1627	637
chr7	90780375	90780377	chr7	90777214	90780836	element1633	2
chr7	90798225	90799498	chr7	90797871	90800712	element1631	1273
chr7	93976481	93977725	chr7	93975962	93978880	element1626	1244
chr7	93978286	93978935	chr7	93975962	93978880	element1626	594
chr7	95236331	95238410	chr7	95236622	95240458	element1831	1788
chr7	95239030	95239260	chr7	95236622	95240458	element1831	230
chr7	95240029	95240575	chr7	95236622	95240458	element1831	429
chr7	95726982	95727583	chr7	95726279	95727680	element2309	601
chr7	95766077	95766252	chr7	95765880	95766473	element2313	175
chr7	96124989	96125963	chr7	96124918	96125415	element2311	426
chr7	96633472	96634117	chr7	96633582	96634303	element298	535
chr7	107586587	107587960	chr7	107587162	107588892	element2081	798
chr7	114054887	114056998	chr7	114056847	114058647	element218	151
chr7	114057589	114058803	chr7	114056847	114058647	element218	1058
chr7	114326839	114327178	chr7	114326912	114329772	element966	266
chr7	115452957	115454016	chr7	115451531	115454796	element1798	1059
chr7	115993641	115995935	chr7	115993663	115997109	element2071	2272
chr7	115996124	115996413	chr7	115993663	115997109	element2071	289
chr7	115997032	115997065	chr7	115993663	115997109	element2071	33
chr7	121968297	121970877	chr7	121967528	121971078	element1809	2580
chr7	127174390	127177145	chr7	127174386	127177546	element1308	2755
chr7	135742953	135743137	chr7	135742628	135745716	element2077	184
chr7	139909871	139910782	chr7	139910588	139914247	element2082	194
chr7	139912056	139912819	chr7	139910588	139914247	element2082	763
chr7	139913115	139913327	chr7	139910588	139914247	element2082	212
chr7	155264583	155265253	chr7	155264047	155265809	element1418	670
chr7	155265442	155265444	chr7	155264047	155265809	element1418	2
chr7	155265665	155265693	chr7	155264047	155265809	element1418	28
chr7	155547270	155547940	chr7	155547616	155548788	element1268	324
chr7	158890493	158890594	chr7	158888320	158891362	element1753	101
chr7	158890691	158890700	chr7	158888320	158891362	element1753	9
chr7	158890986	158892175	chr7	158888320	158891362	element1753	376
chr8	11604186	11604958	chr8	11604182	11604695	element508	509
chr8	21901129	21901318	chr8	21901089	21902326	element782	189
chr8	21902193	21906086	chr8	21901089	21902326	element782	133
chr8	21907003	21909245	chr8	21907426	21908282	element781	856
chr8	27750496	27753907	chr8	27752440	27753351	element1741	911
chr8	28371363	28371365	chr8	28370867	28371860	element1329	2
chr8	30135333	30135335	chr8	30135042	30138909	element1962	2
chr8	30136904	30137906	chr8	30135042	30138909	element1962	1002
chr8	30138515	30138517	chr8	30135042	30138909	element1962	2
chr8	36956424	36958959	chr8	36957851	36958723	element631	872
chr8	37249811	37251407	chr8	37249594	37251182	element302	1371
chr8	37494648	37496265	chr8	37495309	37496204	element834	895
chr8	37682410	37684141	chr8	37683090	37685347	element1665	1051
chr8	37684500	37684923	chr8	37683090	37685347	element1665	423
chr8	49492651	49496696	chr8	49494150	49495734	element1431	1584
chr8	53166495	53168601	chr8	53166730	53167836	element698	1106
chr8	77597455	77601035	chr8	77598007	77600645	element1318	2638
chr8	77752542	77754271	chr8	77751553	77754343	element1681	1729
chr8	78042688	78043431	chr8	78042571	78044201	element742	743
chr8	78043952	78043954	chr8	78042571	78044201	element742	2
chr8	92611304	92612492	chr8	92609272	92613421	element1601	1188
chr8	93073069	93076083	chr8	93070697	93073395	element1599	326
chr8	99428732	99429124	chr8	99428481	99429432	element908	392
chr8	106332158	106334395	chr8	106333530	106334859	element195	865
chr8	106605030	106606491	chr8	106602865	106607408	element1800	1461
chr8	116430557	116432393	chr8	116430695	116432527	element919	1698
chr8	130644392	130645939	chr8	130644090	130647317	element1709	1547
chr8	142422508	142423708	chr8	142421347	142426352	element1882	1200
chr8	142424667	142425323	chr8	142421347	142426352	element1882	656
chr8	142425440	142425503	chr8	142421347	142426352	element1882	63
chr8	142425941	142427309	chr8	142421347	142426352	element1882	411
chr9	972212	976186	chr9	973435	975288	element112	1853
chr9	2241010	2241782	chr9	2240936	2242833	element1743	772
chr9	2242755	2243134	chr9	2240936	2242833	element1743	78
chr9	8095700	8096635	chr9	8095553	8096166	element304	466
chr9	16710534	16711906	chr9	16710536	16711184	element307	648
chr9	17322581	17322583	chr9	17322200	17324371	element529	2
chr9	17323240	17324209	chr9	17322200	17324371	element529	969
chr9	23005200	23005561	chr9	23004730	23005789	element643	361
chr9	23497326	23497922	chr9	23496285	23497394	element309	68
chr9	37251558	37251825	chr9	37251207	37252223	element901	267
chr9	38037696	38040354	chr9	38038695	38040099	element2062	1404
chr9	38429260	38429322	chr9	38425496	38429775	element1390	62
chr9	81011991	81013597	chr9	81010879	81014103	element1530	1606
chr9	81052049	81052243	chr9	81052204	81055820	element1585	39
chr9	81052766	81054366	chr9	81052204	81055820	element1585	1600
chr9	81054836	81055688	chr9	81052204	81055820	element1585	852
chr9	81472113	81472414	chr9	81471747	81473114	element312	301
chr9	81472731	81473049	chr9	81471747	81473114	element312	318
chr9	81823823	81824221	chr9	81823297	81824667	element765	398
chr9	81870209	81873264	chr9	81870622	81872224	element313	1602
chr9	82010299	82011643	chr9	82010246	82011547	element1041	1248
chr9	82225051	82225583	chr9	82224085	82226757	element1078	532
chr9	82275629	82279416	chr9	82276120	82278534	element1360	2414
chr9	82589812	82592254	chr9	82590314	82593174	element1163	1940
chr9	83727151	83729530	chr9	83727123	83728378	element240	1227
chr9	84010109	84012311	chr9	84009516	84010866	element722	757
chr9	84264262	84264920	chr9	84264195	84266950	element1359	658
chr9	84266026	84266455	chr9	84264195	84266950	element1359	429
chr9	84297274	84300169	chr9	84299210	84300117	element556	907
chr9	84947240	84947408	chr9	84946893	84948036	element752	168
chr9	89648988	89651011	chr9	89648350	89651598	element1463	2023
chr9	92289339	92293967	chr9	92292484	92293889	element1339	1405
chr9	98255488	98258689	chr9	98257859	98259405	element1258	830
chr9	98259252	98259577	chr9	98257859	98259405	element1258	153
chr9	98274063	98277816	chr9	98274342	98275314	element1417	972
chr9	100625257	100625992	chr9	100624863	100626679	element1596	735
chr9	100626613	100626628	chr9	100624863	100626679	element1596	15
chr9	100636559	100637221	chr9	100636218	100637962	element1597	662
chr9	100636559	100637221	chr9	100636218	100640509	element1717	662
chr9	100637507	100637634	chr9	100636218	100637962	element1597	127
chr9	100637507	100637634	chr9	100636218	100640509	element1717	127
chr9	100638516	100639905	chr9	100636218	100640509	element1717	1389
chr9	116726211	116727941	chr9	116726436	116727813	element641	1377
chr9	118228508	118229919	chr9	118227846	118230333	element1625	1411
chr9	126538068	126538586	chr9	126537718	126539929	element314	518
chr9	126539137	126540151	chr9	126537718	126539929	element314	792
chr9	128520294	128521079	chr9	128520992	128522653	element818	87
chr9	128521812	128522460	chr9	128520992	128522653	element818	648
chr9	128523122	128524137	chr9	128522875	128525442	element1102	1015
chr9	128645861	128646460	chr9	128645462	128647097	element1017	599
chr9	128869125	128871791	chr9	128869446	128870934	element987	1488
chr9	128919760	128920236	chr9	128919674	128920432	element1015	476
chr9	129198042	129199937	chr9	129198400	129200739	element186	1537
chr9	133353463	133355531	chr9	133353647	133355097	element1328	1450
chr9	134110985	134111153	chr9	134110296	134115184	element1963	168
chr9	134112268	134112270	chr9	134110296	134115184	element1963	2
chr9	134112528	134112618	chr9	134110296	134115184	element1963	90
chr9	134112702	134112704	chr9	134110296	134115184	element1963	2
chr9	134112799	134115167	chr9	134110296	134115184	element1963	2368
chr10	3087448	3088503	chr10	3087624	3090443	element1958	879
chr10	3088911	3089422	chr10	3087624	3090443	element1958	511
chr10	3090113	3092264	chr10	3087624	3090443	element1958	330
chr10	3851692	3854806	chr10	3851587	3853863	element1837	2171
chr10	22981622	22983374	chr10	22981895	22983289	element2048	1394
chr10	35924810	35928271	chr10	35925382	35927242	element1588	1860
chr10	35973363	35974135	chr10	35972892	35975932	element1567	772
chr10	35974875	35975582	chr10	35972892	35975932	element1567	707
chr10	35975922	35976176	chr10	35972892	35975932	element1567	10
chr10	36072251	36073455	chr10	36072272	36074291	element1589	1183
chr10	36073729	36074007	chr10	36072272	36074291	element1589	278
chr10	37055478	37056419	chr10	37054745	37057224	element1334	941
chr10	46053960	46054105	chr10	46052882	46055670	element2065	145
chr10	76177411	76179908	chr10	76177765	76179000	element595	1235
chr10	76513239	76515430	chr10	76513161	76514681	element1500	1442
chr10	77021717	77022772	chr10	77021198	77022845	element1437	1055
chr10	77163946	77167831	chr10	77164564	77165639	element484	1075
chr10	77727444	77728317	chr10	77726861	77727618	element320	174
chr10	77792633	77796650	chr10	77793903	77797889	element1679	2747
chr10	77797308	77797310	chr10	77793903	77797889	element1679	2
chr10	77797883	77798185	chr10	77793903	77797889	element1679	6
chr10	78156705	78158500	chr10	78156517	78158752	element1683	1795
chr10	78282174	78284099	chr10	78282592	78284988	element1434	1507
chr10	78390865	78391056	chr10	78390590	78391875	element748	191
chr10	78391720	78392979	chr10	78390590	78391875	element748	155
chr10	79935786	79936209	chr10	79935570	79940095	element2223	423
chr10	79936403	79939506	chr10	79935570	79940095	element2223	3103
chr10	79939806	79939849	chr10	79935570	79940095	element2223	43
chr10	79939910	79941814	chr10	79935570	79940095	element2223	185
chr10	79972321	79972393	chr10	79972390	79977332	element1974	3
chr10	79972746	79972841	chr10	79972390	79977332	element1974	95
chr10	79974268	79974318	chr10	79972390	79977332	element1974	50
chr10	79974817	79975726	chr10	79972390	79977332	element1974	909
chr10	79975851	79976966	chr10	79972390	79977332	element1974	1115
chr10	79977107	79977720	chr10	79972390	79977332	element1974	225
chr10	80296270	80296272	chr10	80295449	80297087	element1491	2
chr10	80979997	80981778	chr10	80980316	80984042	element1767	1462
chr10	80982098	80984468	chr10	80980316	80984042	element1767	1944
chr10	92690318	92691458	chr10	92690021	92690674	element495	356
chr10	93349158	93352494	chr10	93348489	93351723	element1950	2565
chr10	94514287	94514312	chr10	94513996	94517989	element1866	25
chr10	94515412	94518200	chr10	94513996	94517989	element1866	2577
chr10	97268604	97268992	chr10	97267716	97269342	element2353	388
chr10	102244661	102246547	chr10	102244842	102246334	element1006	1492
chr10	102546792	102548287	chr10	102546590	102548095	element229	1303
chr10	103266809	103267544	chr10	103266649	103267972	element326	735
chr10	103527253	103527434	chr10	103527193	103528393	element511	181
chr10	103527572	103528261	chr10	103527193	103528393	element511	689
chr10	103540054	103540680	chr10	103540180	103541030	element513	500
chr10	118854435	118854735	chr10	118854124	118855243	element841	300
chr10	119309688	119311744	chr10	119309200	119310544	element1032	856
chr10	119309688	119311744	chr10	119310483	119311458	element935	975
chr10	119589850	119591015	chr10	119589659	119591176	element1236	1165
chr10	119726289	119727508	chr10	119725799	119727161	element1551	872
chr10	120074854	120075716	chr10	120074039	120075696	element672	842
chr10	124828843	124829680	chr10	124827454	124829734	element1319	837
chr10	124851732	124852804	chr10	124851813	124853071	element329	991
chr10	124852850	124852984	chr10	124851813	124853071	element329	134
chr10	125184910	125190337	chr10	125188987	125190075	element578	1088
chr10	126905292	126906268	chr10	126905322	126906003	element330	681
chr10	130367390	130370297	chr10	130366868	130368005	element737	615
chr10	130831095	130835897	chr10	130831457	130833175	element699	1718
chr10	131105302	131106905	chr10	131106522	131108742	element562	383
chr10	131108294	131109708	chr10	131106522	131108742	element562	448
chr10	131691058	131692664	chr10	131691086	131692848	element232	1578
chr10	134441077	134443175	chr10	134442029	134446812	element1763	1146
chr10	134443559	134443712	chr10	134442029	134446812	element1763	153
chr10	134443863	134445524	chr10	134442029	134446812	element1763	1661
chr10	134445823	134446122	chr10	134442029	134446812	element1763	299
chr10	134446695	134447095	chr10	134442029	134446812	element1763	117
chr11	1985286	1986239	chr11	1985072	1987372	element1488	953
chr11	1986280	1990147	chr11	1985072	1987372	element1488	1092
chr11	8226800	8226845	chr11	8226046	8230683	element1859	45
chr11	8227344	8229576	chr11	8226046	8230683	element1859	2232
chr11	8229867	8229898	chr11	8226046	8230683	element1859	31
chr11	8230670	8231147	chr11	8226046	8230683	element1859	13
chr11	12864777	12868690	chr11	12865332	12868546	element1314	3214
chr11	15587214	15588170	chr11	15587041	15588314	element692	956
chr11	16191544	16192174	chr11	16190865	16192453	element1720	630
chr11	16310992	16313029	chr11	16311593	16312881	element883	1288
chr11	16378129	16379340	chr11	16377777	16379090	element717	961
chr11	16914252	16915944	chr11	16913136	16917745	element2096	1692
chr11	31817096	31821251	chr11	31816452	31818421	element1082	1325
chr11	31895847	31896605	chr11	31895594	31899062	element1531	758
chr11	31897164	31898129	chr11	31895594	31899062	element1531	965
chr11	31898711	31900395	chr11	31895594	31899062	element1531	351
chr11	31988070	31990919	chr11	31989173	31990022	element855	849
chr11	32197006	32198602	chr11	32197490	32198734	element113	1112
chr11	33964546	33964615	chr11	33964286	33967857	element1858	69
chr11	33964811	33964813	chr11	33964286	33967857	element1858	2
chr11	44290807	44292755	chr11	44289927	44293764	element2090	1948
chr11	65254420	65258036	chr11	65254704	65258394	element1759	3332
chr11	65258351	65258417	chr11	65254704	65258394	element1759	43
chr11	69053906	69055166	chr11	69054197	69056378	element2073	969
chr11	69055828	69056113	chr11	69054197	69056378	element2073	285
chr11	69056247	69056267	chr11	69054197	69056378	element2073	20
chr11	69309117	69310147	chr11	69308185	69312534	element1920	1030
chr11	69310506	69310788	chr11	69308185	69312534	element1920	282
chr11	69311459	69313039	chr11	69308185	69312534	element1920	1075
chr11	75264879	75265196	chr11	75264066	75266752	element1748	317
chr11	75265390	75266141	chr11	75264066	75266752	element1748	751
chr11	75266339	75266733	chr11	75264066	75266752	element1748	394
chr11	110001378	110003034	chr11	110000895	110003234	element1311	1656
chr11	116521928	116521956	chr11	116521882	116522627	element1632	28
chr11	116522162	116523047	chr11	116521882	116522627	element1632	465
chr11	119759725	119759909	chr11	119759730	119763658	element1915	179
chr11	119760821	119760838	chr11	119759730	119763658	element1915	17
chr11	119761262	119761347	chr11	119759730	119763658	element1915	85
chr11	119761585	119762805	chr11	119759730	119763658	element1915	1220
chr11	119762934	119763685	chr11	119759730	119763658	element1915	724
chr11	121798863	121801602	chr11	121799771	121801171	element872	1400
chr11	125927978	125929564	chr11	125927055	125930318	element1641	1586
chr11	125930068	125931912	chr11	125927055	125930318	element1641	250
chr11	131867858	131869973	chr11	131867949	131868377	element335	428
chr12	516004	516199	chr12	516066	518656	element1574	133
chr12	16940869	16942514	chr12	16940708	16942322	element661	1453
chr12	17172966	17173039	chr12	17171711	17174776	element1532	73
chr12	17312695	17313773	chr12	17311784	17313759	element993	1064
chr12	17848055	17850011	chr12	17848111	17849347	element980	1236
chr12	23212286	23214449	chr12	23211482	23214744	element1603	2163
chr12	24233951	24236233	chr12	24233884	24235634	element895	1683
chr12	54412343	54412647	chr12	54412238	54415445	element2078	304
chr12	54412990	54415743	chr12	54412238	54415445	element2078	2455
chr12	67127875	67127877	chr12	67127104	67129730	element1498	2
chr12	67128074	67129576	chr12	67127104	67129730	element1498	1502
chr12	97468789	97469268	chr12	97468703	97471089	element1341	479
chr12	97469568	97469658	chr12	97468703	97471089	element1341	90
chr12	103342672	103346403	chr12	103345263	103346680	element1122	1140
chr12	103371784	103372853	chr12	103371349	103372610	element1114	826
chr12	103406062	103406064	chr12	103405110	103408796	element1540	2
chr12	103406062	103406064	chr12	103405885	103408290	element1354	2
chr12	103406363	103407001	chr12	103405110	103408796	element1540	638
chr12	103406363	103407001	chr12	103405885	103408290	element1354	638
chr12	103406363	103407001	chr12	103406124	103408154	element998	638
chr12	103407121	103408354	chr12	103405110	103408796	element1540	1233
chr12	103407121	103408354	chr12	103405885	103408290	element1354	1169
chr12	103407121	103408354	chr12	103406124	103408154	element998	1033
chr12	103571524	103571661	chr12	103570982	103573398	element1575	137
chr12	103571742	103572701	chr12	103570982	103573398	element1575	959
chr12	103614078	103614080	chr12	103613944	103615320	element1723	2
chr12	103614330	103614864	chr12	103613944	103615320	element1723	534
chr12	111495159	111495424	chr12	111495397	111496252	element611	27
chr12	114100673	114101235	chr12	114101195	114103805	element1571	40
chr12	114101500	114101502	chr12	114101195	114103805	element1571	2
chr12	114102095	114102600	chr12	114101195	114103805	element1571	505
chr12	114103668	114104158	chr12	114101195	114103805	element1571	137
chr12	114370269	114372126	chr12	114370126	114372056	element1673	1787
chr12	115123114	115127473	chr12	115124394	115125300	element483	906
chr13	28318577	28319799	chr13	28318579	28320134	element1568	1220
chr13	31365565	31367963	chr13	31364918	31367891	element1515	2326
chr13	43167004	43167909	chr13	43167371	43169597	element1393	538
chr13	43168660	43169500	chr13	43167371	43169597	element1393	840
chr13	71532986	71534062	chr13	71533037	71534195	element882	1025
chr13	71773825	71775001	chr13	71774848	71775368	element129	153
chr13	72334081	72334561	chr13	72333516	72334988	element619	480
chr13	73081619	73081772	chr13	73081447	73083754	element142	153
chr13	73082074	73082076	chr13	73081447	73083754	element142	2
chr13	78406127	78406184	chr13	78406128	78407714	element1394	56
chr13	78974190	78976852	chr13	78976015	78977338	element915	837
chr13	80232883	80233598	chr13	80232246	80234630	element1471	715
chr13	95312601	95314883	chr13	95313852	95315441	element796	1031
chr13	95315261	95315739	chr13	95313852	95315441	element796	180
chr13	95355276	95363297	chr13	95358263	95360017	element488	1754
chr13	95618024	95619685	chr13	95618464	95619819	element341	1221
chr13	95618024	95619685	chr13	95618516	95619850	element189	1169
chr13	106014965	106018331	chr13	106015598	106016927	element759	1329
chr13	112267985	112268486	chr13	112268067	112269088	element1246	419
chr14	23905815	23906941	chr14	23906587	23908214	element1670	354
chr14	23907487	23909029	chr14	23906587	23908214	element1670	727
chr14	26378739	26378804	chr14	26377372	26378803	element428	64
chr14	29226891	29227463	chr14	29226075	29227673	element1064	572
chr14	29684754	29687470	chr14	29684896	29686744	element566	1848
chr14	29744311	29744706	chr14	29743374	29745881	element1168	395
chr14	29859145	29860230	chr14	29857930	29860548	element1523	1085
chr14	29860649	29860853	chr14	29860529	29862348	element342	204
chr14	30739677	30743394	chr14	30741750	30743626	element433	1644
chr14	36910979	36913189	chr14	36911162	36914360	element1538	2027
chr14	36931788	36933568	chr14	36933150	36934532	element704	418
chr14	36974105	36974390	chr14	36973775	36974585	element1166	285
chr14	37726921	37727132	chr14	37726340	37727348	element593	211
chr14	53833702	53835056	chr14	53833457	53836210	element1151	1354
chr14	54037703	54037705	chr14	54035953	54040896	element1629	2
chr14	54037962	54039425	chr14	54035953	54040896	element1629	1463
chr14	54685484	54687684	chr14	54687583	54688495	element1414	101
chr14	54688368	54688498	chr14	54687583	54688495	element1414	127
chr14	57320195	57321402	chr14	57320664	57324319	element1579	738
chr14	57322002	57323152	chr14	57320664	57324319	element1579	1150
chr14	57418501	57421601	chr14	57419008	57421445	element1150	2437
chr14	57476328	57476729	chr14	57474144	57478090	element1791	401
chr14	61120199	61120210	chr14	61120199	61122451	element1602	11
chr14	61120233	61120235	chr14	61120199	61122451	element1602	2
chr14	61120375	61123796	chr14	61120199	61122451	element1602	2076
chr14	68843342	68844859	chr14	68842757	68845775	element1688	1517
chr14	68975716	68979258	chr14	68976404	68979383	element1616	2854
chr14	75703677	75706002	chr14	75703373	75705053	element1657	1376
chr14	75724748	75725546	chr14	75724424	75726998	element1481	798
chr14	75726231	75727392	chr14	75724424	75726998	element1481	767
chr14	77383678	77387434	chr14	77384641	77387697	element1466	2793
chr14	77507429	77510788	chr14	77506871	77511353	element1903	3359
chr14	77511304	77512219	chr14	77506871	77511353	element1903	49
chr14	80095836	80097075	chr14	80095739	80097310	element1369	1239
chr14	95836586	95838004	chr14	95836414	95839481	element1486	1418
chr14	99466451	99466718	chr14	99466200	99467144	element622	267
chr14	100037367	100043687	chr14	100039652	100044326	element1931	4035
chr15	31595413	31596008	chr15	31595790	31600208	element2231	218
chr15	31596419	31596456	chr15	31595790	31600208	element2231	37
chr15	31596960	31597751	chr15	31595790	31600208	element2231	791
chr15	31598090	31599772	chr15	31595790	31600208	element2231	1682
chr15	31599924	31600267	chr15	31595790	31600208	element2231	284
chr15	36819843	36820047	chr15	36819021	36820695	element355	204
chr15	36964806	36966244	chr15	36964819	36966098	element828	1279
chr15	37513032	37513432	chr15	37512674	37514557	element572	400
chr15	38158805	38159905	chr15	38159507	38161007	element830	398
chr15	40383502	40386714	chr15	40383560	40386138	element1611	2578
chr15	57425472	57426703	chr15	57426028	57426952	element623	675
chr15	57425472	57426703	chr15	57425244	57425958	element357	486
chr15	63382862	63382996	chr15	63382545	63386341	element2160	134
chr15	63383068	63383178	chr15	63382545	63386341	element2160	110
chr15	63383902	63384009	chr15	63382545	63386341	element2160	107
chr15	63384198	63384200	chr15	63382545	63386341	element2160	2
chr15	63384708	63384710	chr15	63382545	63386341	element2160	2
chr15	63385408	63385509	chr15	63382545	63386341	element2160	101
chr15	63385921	63386043	chr15	63382545	63386341	element2160	122
chr15	67198877	67200084	chr15	67198974	67200134	element660	1110
chr15	70392360	70392531	chr15	70391576	70392613	element359	171
chr15	94525496	94526022	chr15	94524574	94527142	element1686	526
chr15	94526852	94527280	chr15	94524574	94527142	element1686	290
chr15	97126877	97130608	chr15	97128054	97130294	element1320	2240
chr15	99258151	99258497	chr15	99257740	99262228	element1932	346
chr15	99258755	99259809	chr15	99257740	99262228	element1932	1054
chr15	99261198	99263033	chr15	99257740	99262228	element1932	1030
chr16	10319808	10320811	chr16	10319829	10320876	element1242	982
chr16	48913038	48914159	chr16	48912816	48914144	element101	1106
chr16	49094152	49095497	chr16	49094466	49095242	element124	776
chr16	49730164	49738194	chr16	49735099	49736449	element625	1350
chr16	50869489	50871286	chr16	50869692	50871098	element162	1406
chr16	51057122	51057636	chr16	51056311	51057592	element79	470
chr16	51145066	51147416	chr16	51147012	51148642	element152	404
chr16	51147490	51147624	chr16	51147012	51148642	element152	134
chr16	51148080	51149490	chr16	51147012	51148642	element152	562
chr16	51231908	51232060	chr16	51231121	51232362	element76	152
chr16	51491118	51493011	chr16	51491799	51493025	element848	1212
chr16	51560394	51561114	chr16	51560196	51560925	element74	531
chr16	51576814	51578265	chr16	51576725	51578101	element73	1287
chr16	51658148	51658856	chr16	51657810	51658716	element72	568
chr16	51670550	51672704	chr16	51671181	51672039	element71	858
chr16	52469738	52469996	chr16	52468529	52471762	element1300	258
chr16	54321790	54326470	chr16	54323420	54324336	element51	916
chr16	54650679	54650681	chr16	54650598	54651882	element37	2
chr16	54651062	54651440	chr16	54650598	54651882	element37	378
chr16	55079332	55079653	chr16	55079237	55080429	element27	321
chr16	55080053	55080419	chr16	55079237	55080429	element27	366
chr16	55223102	55225480	chr16	55223185	55224283	element26	1098
chr16	55330634	55330640	chr16	55329289	55330760	element151	6
chr16	55424439	55425700	chr16	55424416	55425738	element23	1261
chr16	66936983	66937107	chr16	66937076	66939560	element1760	31
chr16	66938978	66939552	chr16	66937076	66939560	element1760	574
chr16	72254590	72255982	chr16	72254566	72255825	element22	1235
chr16	72404885	72406636	chr16	72404533	72407591	element108	1751
chr16	72739615	72740021	chr16	72738568	72740149	element20	406
chr16	72981290	72981946	chr16	72980900	72982545	element16	656
chr16	72982115	72982117	chr16	72980900	72982545	element16	2
chr16	73363088	73364412	chr16	73362809	73364292	element1724	1204
chr16	73826064	73829551	chr16	73825193	73828566	element1612	2502
chr16	86430100	86431109	chr16	86430087	86430726	element1	626
chr16	86943534	86943536	chr16	86943367	86946175	element1613	2
chr16	86943627	86943629	chr16	86943367	86946175	element1613	2
chr16	86943641	86944381	chr16	86943367	86946175	element1613	740
chr16	89057726	89057784	chr16	89057397	89061023	element1854	58
chr16	89058255	89058781	chr16	89057397	89061023	element1854	526
chr16	89058816	89058857	chr16	89057397	89061023	element1854	41
chr16	89058980	89059010	chr16	89057397	89061023	element1854	30
chr16	89059085	89059508	chr16	89057397	89061023	element1854	423
chr16	89059904	89059906	chr16	89057397	89061023	element1854	2
chr16	89060449	89060694	chr16	89057397	89061023	element1854	245
chr16	89060827	89060829	chr16	89057397	89061023	element1854	2
chr17	2074961	2081740	chr17	2079772	2081236	element1445	1464
chr17	2082102	2085733	chr17	2081998	2084289	element924	2187
chr17	13016161	13016214	chr17	13015647	13018459	element1497	53
chr17	13016344	13017842	chr17	13015647	13018459	element1497	1498
chr17	13018186	13018739	chr17	13015647	13018459	element1497	273
chr17	17439250	17439888	chr17	17439186	17444187	element1917	638
chr17	17440859	17442282	chr17	17439186	17444187	element1917	1423
chr17	17443712	17445542	chr17	17439186	17444187	element1917	475
chr17	32076719	32079592	chr17	32077519	32078677	element1725	1158
chr17	35328845	35329351	chr17	35329349	35329944	element363	2
chr17	37830543	37834663	chr17	37831124	37834530	element1769	3406
chr17	46225788	46227967	chr17	46226552	46227693	element697	1141
chr17	61752322	61753498	chr17	61751592	61755090	element1856	1176
chr17	61754077	61754159	chr17	61751592	61755090	element1856	82
chr17	63161312	63161563	chr17	63161262	63164266	element1517	251
chr17	63162654	63163342	chr17	63161262	63164266	element1517	688
chr17	63163610	63163953	chr17	63161262	63164266	element1517	343
chr17	69000013	69000526	chr17	68999469	69000768	element1467	513
chr18	12278007	12278383	chr18	12277696	12281650	element1751	376
chr18	12278796	12279823	chr18	12277696	12281650	element1751	1027
chr18	12280037	12280039	chr18	12277696	12281650	element1751	2
chr18	12280565	12281153	chr18	12277696	12281650	element1751	588
chr18	12281185	12281231	chr18	12277696	12281650	element1751	46
chr18	19772931	19774926	chr18	19773983	19774532	element502	549
chr18	20050024	20052668	chr18	20049644	20052904	element1667	2644
chr18	22235472	22238273	chr18	22235986	22237388	element1169	1402
chr18	22743827	22745987	chr18	22744668	22746270	element1027	1319
chr18	22861723	22866289	chr18	22864753	22866457	element369	1536
chr18	23045307	23045584	chr18	23044107	23046853	element1544	277
chr18	23046271	23046345	chr18	23044107	23046853	element1544	74
chr18	23046847	23048236	chr18	23044107	23046853	element1544	6
chr18	23434323	23434438	chr18	23432723	23434825	element1566	115
chr18	25500945	25500951	chr18	25500905	25504214	element1636	6
chr18	25501397	25502974	chr18	25500905	25504214	element1636	1577
chr18	25503484	25503503	chr18	25500905	25504214	element1636	19
chr18	25504088	25504122	chr18	25500905	25504214	element1636	34
chr18	35061452	35064901	chr18	35063482	35064528	element371	1046
chr18	36764377	36764897	chr18	36763763	36764791	element851	414
chr18	42323392	42325609	chr18	42322323	42326001	element1362	2217
chr18	42942654	42944110	chr18	42942363	42944135	element1363	1456
chr18	43133556	43134679	chr18	43133056	43135229	element1464	1123
chr18	43167994	43170889	chr18	43168347	43170729	element1440	2382
chr18	45086562	45088530	chr18	45087290	45088074	element679	784
chr18	49573071	49573912	chr18	49572585	49574511	element1384	841
chr18	53016908	53023264	chr18	53018678	53020044	element1537	1366
chr18	53086305	53091395	chr18	53089625	53091079	element376	1454
chr18	56474060	56474062	chr18	56471647	56474866	element1397	2
chr18	56474776	56474877	chr18	56471647	56474866	element1397	90
chr18	75497989	75498686	chr18	75496338	75498507	element1020	518
chr18	75569719	75570693	chr18	75569573	75570862	element1186	974
chr18	76006219	76009118	chr18	76006820	76008476	element634	1656
chr18	76461110	76462324	chr18	76461276	76462723	element1011	1048
chr18	76480836	76482910	chr18	76481722	76483257	element1056	1188
chr18	76483122	76484217	chr18	76481722	76483257	element1056	135
chr18	77010135	77011366	chr18	77010009	77010795	element775	660
chr19	11252610	11253268	chr19	11251931	11254703	element1754	658
chr19	11253342	11254555	chr19	11251931	11254703	element1754	1213
chr19	13163203	13171549	chr19	13163511	13167355	element1900	3844
chr19	30574212	30574943	chr19	30574387	30575360	element721	556
chr19	30746610	30748699	chr19	30747057	30748648	element858	1591
chr19	30766854	30768481	chr19	30767058	30768273	element383	1215
chr19	30840463	30840687	chr19	30840299	30843536	element430	224
chr19	31001840	31005952	chr19	31002941	31004262	element384	1321
chr19	31587073	31587081	chr19	31587058	31588070	element385	8
chr19	31587152	31587205	chr19	31587058	31588070	element385	53
chr19	31587233	31587246	chr19	31587058	31588070	element385	13
chr19	31587545	31587740	chr19	31587058	31588070	element385	195
chr19	32453809	32453811	chr19	32452701	32453894	element536	2
chr19	41937008	41937668	chr19	41936986	41938891	element1948	660
chr19	41938111	41938113	chr19	41936986	41938891	element1948	2
chr20	2718814	2720204	chr20	2719208	2719789	element632	581
chr20	20472625	20474023	chr20	20472953	20474200	element688	1070
chr20	21215517	21217399	chr20	21214790	21217232	element914	1715
chr20	21488461	21489974	chr20	21488551	21490021	element1205	1423
chr20	30191652	30191901	chr20	30191716	30192554	element480	185
chr20	30262019	30264302	chr20	30261538	30264882	element2050	2283
chr20	31112302	31113122	chr20	31112334	31117114	element2225	788
chr20	31113708	31113710	chr20	31112334	31117114	element2225	2
chr20	31114149	31117183	chr20	31112334	31117114	element2225	2965
chr20	31563484	31564595	chr20	31563918	31568870	element2101	677
chr20	31567501	31567503	chr20	31563918	31568870	element2101	2
chr20	31567810	31568707	chr20	31563918	31568870	element2101	897
chr20	37877391	37877448	chr20	37876814	37877600	element1042	57
chr20	49306470	49309026	chr20	49306307	49309162	element1860	2556
chr20	54242532	54243263	chr20	54241646	54244672	element1448	731
chr20	54243501	54243516	chr20	54241646	54244672	element1448	15
chr20	56014799	56015105	chr20	56014710	56019293	element1971	306
chr20	56015162	56015240	chr20	56014710	56019293	element1971	78
chr20	56015406	56017012	chr20	56014710	56019293	element1971	1606
chr20	56017175	56018146	chr20	56014710	56019293	element1971	971
chr21	17681161	17682743	chr21	17681162	17682802	element1304	1581
chr21	17951090	17953403	chr21	17951012	17953659	element1441	2313
chr21	28326779	28328162	chr21	28326327	28327753	element1684	974
chr21	34221631	34223100	chr21	34221456	34223948	element1548	1469
chr21	34289756	34292176	chr21	34290782	34292115	element1188	1333
chr21	34467299	34467589	chr21	34465959	34469066	element1346	290
chr21	34467826	34468327	chr21	34465959	34469066	element1346	501
chr21	34468831	34469172	chr21	34465959	34469066	element1346	235
chr21	35917081	35917088	chr21	35915964	35919662	element2084	7
chr21	35917144	35918498	chr21	35915964	35919662	element2084	1354
chr21	35918982	35919508	chr21	35915964	35919662	element2084	526
chr21	39227721	39229909	chr21	39227606	39229223	element1811	1502
chr21	40360331	40362899	chr21	40361359	40363126	element1516	1540
chr21	44010320	44011863	chr21	44010872	44014322	element2248	991
chr21	44013140	44013483	chr21	44010872	44014322	element2248	343
chr21	44013886	44014225	chr21	44010872	44014322	element2248	339
chr22	19749136	19753286	chr22	19749356	19750055	element515	699
chr22	20776662	20781107	chr22	20775061	20779007	element1620	2345
chr22	32019584	32023985	chr22	32019365	32023822	element2240	4238
chr22	38377605	38383464	chr22	38381623	38382457	element564	834
chr22	38393671	38396854	chr22	38394345	38395199	element486	854
chr22	38428868	38431171	chr22	38429240	38430515	element491	1275
chr22	38442455	38442875	chr22	38442140	38442879	element492	420
chr22	46241284	46241499	chr22	46240915	46242300	element1559	215
