# Supplementary material for: Mapping of Variable DNA Methylation Across Multiple Cell Types Defines a Dynamic Regulatory Landscape of the Human Genome
Source: G3 (Bethesda). 2016 Feb 16;6(4):973–86. doi: 10.1534/g3.115.025437 (PMC4825665; doi:10.1534/g3.115.025437)
Supplement: Supplemental Material [file supp_g3.115.025437_TableS4.xlsx]

## Sheet: Brain_Cortex
chromosome	start	end	SNP ID	Traits
chr10	126140443	126140444	rs1551678	Thiazide-induced adverse metabolic effects in hypertensive patients
chr10	18131043	18131044	rs4373814	Diastolic blood pressure
chr10	18131043	18131044	rs4373814	Hypertension
chr10	18131043	18131044	rs4373814	Systolic blood pressure
chr10	48777065	48777066	rs10857636	Response to antidepressant treatment
chr10	62492218	62492219	rs10822013	Breast cancer
chr10	88990206	88990207	rs1800682	Chronic lymphocytic leukemia
chr10	99095945	99095946	rs12570188	Asthma (childhood onset)
chr11	10328991	10328992	rs7129220	Blood pressure
chr11	10328991	10328992	rs7129220	Diastolic blood pressure
chr11	10328991	10328992	rs7129220	Systolic blood pressure
chr11	131455352	131455353	rs11601906	Obesity-related traits
chr11	2464890	2464891	rs16928297	QT interval
chr1	156371703	156371704	rs7525133	Visceral adipose tissue adjusted for BMI
chr1	156386688	156386689	rs6686886	Subcutaneous adipose tissue
chr1	158088319	158088320	rs6427419	Obesity-related traits
chr1	159177662	159177663	rs3026968	Inflammatory biomarkers
chr1	159178723	159178724	rs1474747	Select biomarker traits
chr11	61723014	61723015	rs198426	Phospholipid levels (plasma)
chr1	162115519	162115520	rs1415259	Electrocardiographic traits
chr1	162115895	162115896	rs10494366	Electrocardiographic traits
chr1	162115895	162115896	rs10494366	QT interval
chr11	8229264	8229265	rs4758317	Alcohol consumption
chr1	204607855	204607856	rs11584700	Educational attainment
chr12	115114632	115114633	rs35444	Blood pressure
chr12	117313620	117313621	rs478597	Inattentive symptoms
chr12	240132	240133	rs10774021	Chronic kidney disease
chr12	54342686	54342687	rs4326844	Platelet counts
chr13	84458192	84458193	rs17371334	Temperament (bipolar disorder)
chr14	24802314	24802315	rs854384	MRI atrophy measures
chr14	65008822	65008823	rs4466998	Mean corpuscular volume
chr15	23402602	23402603	rs183418565	Bipolar disorder (body mass index interaction)
chr15	43953733	43953734	rs2929282	Triglycerides
chr15	45426989	45426990	rs17536527	Glomerular filtration rate
chr15	67175947	67175948	rs17294280	Asthma and hay fever
chr15	78633676	78633677	rs950776	Sudden cardiac arrest
chr15	95829400	95829401	rs744738	Obesity-related traits
chr17	32751254	32751255	rs17183295	Refractive error
chr17	46710944	46710945	rs183211	Ovarian cancer in BRCA1 mutation carriers
chr17	46710944	46710945	rs183211	Parkinson's disease
chr17	48045642	48045643	rs72823592	Epilepsy (generalized)
chr17	70112276	70112277	rs12936361	Periodontitis (DPAL)
chr17	81144773	81144774	rs7220048	Obesity-related traits
chr1	8362616	8362617	rs2252865	Autism spectrum disorder, attention deficit-hyperactivity disorder, bipolar disorder, major depressive disorder, and schizophrenia (combined)
chr1	8362616	8362617	rs2252865	Schizophrenia
chr19	2547017	2547018	rs6510683	Ejection fraction in Tripanosoma cruzi seropositivity
chr19	35068570	35068571	rs11671010	Serum albumin level
chr19	39738769	39738770	rs12611334	Schizophrenia
chr19	4768905	4768906	rs879564	Serum thyroid peroxidase antibody positivity
chr19	55579966	55579967	rs149546760	Periodontitis (Mean PAL)
chr19	6475602	6475603	rs3745571	Adverse response to chemotherapy (neutropenia/leucopenia) (cyclophosphamide)
chr20	57415349	57415350	rs737092	Red blood cell traits
chr20	57416639	57416640	rs6092477	Mean corpuscular volume
chr2	102316102	102316103	rs950880	Serum protein levels (sST2)
chr2	114292241	114292242	rs4513299	Inflammatory biomarkers
chr22	21562901	21562902	rs131654	Systemic lupus erythematosus
chr22	21776836	21776837	rs2283792	Multiple sclerosis
chr2	223158578	223158579	rs895767	Cognitive decline (age-related)
chr2	233790144	233790145	rs2361502	Bilirubin levels
chr2	25390277	25390278	rs7577599	Multiple myeloma (IgH translocation)
chr2	27578892	27578893	rs1919128	Waist Circumference - Triglycerides (WC-TG)
chr2	63284300	63284301	rs2138798	Obesity-related traits
chr2	76148585	76148586	rs10204325	Economic and political preferences (fairness)
chr3	169383098	169383099	rs419076	Blood pressure
chr3	169383098	169383099	rs419076	Diastolic blood pressure
chr3	169383098	169383099	rs419076	Systolic blood pressure
chr3	169383111	169383112	rs448378	Magnesium levels
chr3	169383111	169383112	rs448378	Systolic blood pressure
chr4	79643354	79643355	rs10518224	Quantitative traits
chr5	175334092	175334093	rs12652255	Treatment response for severe sepsis
chr5	1877166	1877167	rs4975709	Cardiovascular disease risk factors
chr5	76928346	76928347	rs2460504	Thiazide-induced adverse metabolic effects in hypertensive patients
chr6	137811379	137811380	rs10499197	Systemic lupus erythematosus and Systemic sclerosis
chr6	166969587	166969588	rs9355610	Graves' disease
chr6	32222629	32222630	rs443198	Systemic sclerosis
chr6	32222843	32222844	rs3134931	Circulating myeloperoxidase levels (serum)
chr6	32632222	32632223	rs9272105	Hepatocellular carcinoma
chr6	32632222	32632223	rs9272105	Response to interferon beta therapy
chr6	33176171	33176172	rs2254287	LDL cholesterol
chr6	41411577	41411578	rs7762544	Periodontitis
chr6	50818295	50818296	rs2206271	Renal function-related traits (BUN)
chr7	27290437	27290438	rs13225783	Heart failure
chr7	73441939	73441940	rs2240466	Caffeine consumption
chr7	73441939	73441940	rs2240466	Triglycerides
chr8	11552483	11552484	rs2255327	Immune response to smallpox vaccine (IL-6)
chr8	22547327	22547328	rs2280890	HIV-1 viral setpoint
chr8	37823908	37823909	rs12676965	Axial length
chr9	16864523	16864524	rs2153271	Freckling

## Sheet: Brain_GE
chromosome	start	end	SNP ID	Traits
chr10	102902701	102902702	rs7897654	Schizophrenia
chr10	126140443	126140444	rs1551678	Thiazide-induced adverse metabolic effects in hypertensive patients
chr10	18131043	18131044	rs4373814	Diastolic blood pressure
chr10	18131043	18131044	rs4373814	Hypertension
chr10	18131043	18131044	rs4373814	Systolic blood pressure
chr10	48777065	48777066	rs10857636	Response to antidepressant treatment
chr10	77684995	77684996	rs4979906	Mortality in heart failure
chr10	88990206	88990207	rs1800682	Chronic lymphocytic leukemia
chr11	131455352	131455353	rs11601906	Obesity-related traits
chr11	2464890	2464891	rs16928297	QT interval
chr11	2810311	2810312	rs8181588	Type 2 diabetes
chr1	156386688	156386689	rs6686886	Subcutaneous adipose tissue
chr1	158088319	158088320	rs6427419	Obesity-related traits
chr11	61723014	61723015	rs198426	Phospholipid levels (plasma)
chr1	162115519	162115520	rs1415259	Electrocardiographic traits
chr1	162115895	162115896	rs10494366	Electrocardiographic traits
chr1	162115895	162115896	rs10494366	QT interval
chr1	204607855	204607856	rs11584700	Educational attainment
chr12	104360722	104360723	rs77724872	Response to serotonin reuptake inhibitors in major depressive disorder (plasma drug and metabolite levels)
chr12	114914926	114914927	rs2384550	Blood pressure
chr12	114914926	114914927	rs2384550	Diastolic blood pressure
chr12	115114632	115114633	rs35444	Blood pressure
chr12	117313620	117313621	rs478597	Inattentive symptoms
chr12	40373560	40373561	rs10467147	Obesity-related traits
chr12	9723495	9723496	rs10466829	Multiple sclerosis
chr13	84458192	84458193	rs17371334	Temperament (bipolar disorder)
chr14	24802314	24802315	rs854384	MRI atrophy measures
chr15	23402602	23402603	rs183418565	Bipolar disorder (body mass index interaction)
chr15	43953733	43953734	rs2929282	Triglycerides
chr15	45426989	45426990	rs17536527	Glomerular filtration rate
chr15	78633676	78633677	rs950776	Sudden cardiac arrest
chr16	15046354	15046355	rs4500751	Phospholipid levels (plasma)
chr16	31083850	31083851	rs11865038	Parkinson's disease
chr16	70471456	70471457	rs11861805	Obesity-related traits
chr16	83723723	83723724	rs3784962	Cognitive performance
chr17	32751254	32751255	rs17183295	Refractive error
chr17	46710944	46710945	rs183211	Ovarian cancer in BRCA1 mutation carriers
chr17	46710944	46710945	rs183211	Parkinson's disease
chr17	48045642	48045643	rs72823592	Epilepsy (generalized)
chr17	81144773	81144774	rs7220048	Obesity-related traits
chr1	8362616	8362617	rs2252865	Autism spectrum disorder, attention deficit-hyperactivity disorder, bipolar disorder, major depressive disorder, and schizophrenia (combined)
chr1	8362616	8362617	rs2252865	Schizophrenia
chr18	52991406	52991407	rs7504990	Gallbladder cancer
chr19	2547017	2547018	rs6510683	Ejection fraction in Tripanosoma cruzi seropositivity
chr19	3435547	3435548	rs72974768	QRS duration in Tripanosoma cruzi seropositivity
chr19	35068570	35068571	rs11671010	Serum albumin level
chr19	39738769	39738770	rs12611334	Schizophrenia
chr19	41167943	41167944	rs8105815	Prion diseases
chr19	4768905	4768906	rs879564	Serum thyroid peroxidase antibody positivity
chr19	50861367	50861368	rs2735839	Prostate cancer
chr19	50861367	50861368	rs2735839	Prostate-specific antigen levels
chr19	6475602	6475603	rs3745571	Adverse response to chemotherapy (neutropenia/leucopenia) (cyclophosphamide)
chr20	34000289	34000290	rs2284378	Breast cancer
chr20	57415349	57415350	rs737092	Red blood cell traits
chr20	57416639	57416640	rs6092477	Mean corpuscular volume
chr2	102316102	102316103	rs950880	Serum protein levels (sST2)
chr2	111078961	111078962	rs7578982	White blood cell types
chr2	114292241	114292242	rs4513299	Inflammatory biomarkers
chr22	21562901	21562902	rs131654	Systemic lupus erythematosus
chr22	21776836	21776837	rs2283792	Multiple sclerosis
chr2	223158578	223158579	rs895767	Cognitive decline (age-related)
chr2	233790144	233790145	rs2361502	Bilirubin levels
chr2	85567174	85567175	rs10187424	Prostate cancer
chr3	169383098	169383099	rs419076	Blood pressure
chr3	169383098	169383099	rs419076	Diastolic blood pressure
chr3	169383098	169383099	rs419076	Systolic blood pressure
chr3	169383111	169383112	rs448378	Magnesium levels
chr3	169383111	169383112	rs448378	Systolic blood pressure
chr4	79643354	79643355	rs10518224	Quantitative traits
chr5	159399784	159399785	rs6871626	Inflammatory bowel disease
chr5	159399784	159399785	rs6871626	Ulcerative colitis
chr5	175334092	175334093	rs12652255	Treatment response for severe sepsis
chr5	1877166	1877167	rs4975709	Cardiovascular disease risk factors
chr5	76928346	76928347	rs2460504	Thiazide-induced adverse metabolic effects in hypertensive patients
chr6	137811379	137811380	rs10499197	Systemic lupus erythematosus and Systemic sclerosis
chr6	32632222	32632223	rs9272105	Hepatocellular carcinoma
chr6	32632222	32632223	rs9272105	Response to interferon beta therapy
chr6	33176171	33176172	rs2254287	LDL cholesterol
chr6	41411577	41411578	rs7762544	Periodontitis
chr6	50818295	50818296	rs2206271	Renal function-related traits (BUN)
chr6	50830813	50830814	rs2206277	Metabolic syndrome (bivariate traits)
chr6	50830813	50830814	rs2206277	Obesity
chr6	6317893	6317894	rs3024321	End-stage coagulation
chr6	6318562	6318563	rs5985	End-stage coagulation
chr7	20822683	20822684	rs2709736	Bipolar I disorder
chr7	27290437	27290438	rs13225783	Heart failure
chr8	11552483	11552484	rs2255327	Immune response to smallpox vaccine (IL-6)
chr8	37094396	37094397	rs2407103	Insulin resistance/response
chr8	37823908	37823909	rs12676965	Axial length

## Sheet: Brain_GM
chromosome	start	end	SNP ID	Traits
chr10	102902701	102902702	rs7897654	Schizophrenia
chr10	126140443	126140444	rs1551678	Thiazide-induced adverse metabolic effects in hypertensive patients
chr10	24822981	24822982	rs11014249	Obesity-related traits
chr10	48901178	48901179	rs3849150	Subclinical atherosclerosis traits (other)
chr10	51922034	51922035	rs11000137	Migraine
chr10	62492218	62492219	rs10822013	Breast cancer
chr10	63107152	63107153	rs10995439	IgG glycosylation
chr10	88990206	88990207	rs1800682	Chronic lymphocytic leukemia
chr11	10328991	10328992	rs7129220	Blood pressure
chr11	10328991	10328992	rs7129220	Diastolic blood pressure
chr11	10328991	10328992	rs7129220	Systolic blood pressure
chr11	131455352	131455353	rs11601906	Obesity-related traits
chr11	32500461	32500462	rs10767942	Attention deficit hyperactivity disorder
chr11	48518671	48518672	rs11039798	Axial length
chr1	15222140	15222141	rs10737909	Migraine
chr1	158088319	158088320	rs6427419	Obesity-related traits
chr1	161502368	161502369	rs10800309	Ulcerative colitis
chr11	61723014	61723015	rs198426	Phospholipid levels (plasma)
chr11	8229264	8229265	rs4758317	Alcohol consumption
chr1	204607855	204607856	rs11584700	Educational attainment
chr12	104360722	104360723	rs77724872	Response to serotonin reuptake inhibitors in major depressive disorder (plasma drug and metabolite levels)
chr12	106973447	106973448	rs1053051	Bone mineral density
chr12	110717726	110717727	rs11065706	Heart rate
chr12	114914926	114914927	rs2384550	Blood pressure
chr12	114914926	114914927	rs2384550	Diastolic blood pressure
chr12	115114632	115114633	rs35444	Blood pressure
chr12	117313620	117313621	rs478597	Inattentive symptoms
chr12	9723495	9723496	rs10466829	Multiple sclerosis
chr13	84458192	84458193	rs17371334	Temperament (bipolar disorder)
chr1	41831453	41831454	rs349423	Bronchopulmonary dysplasia
chr14	24802314	24802315	rs854384	MRI atrophy measures
chr14	65008822	65008823	rs4466998	Mean corpuscular volume
chr15	29132552	29132553	rs2636061	Obesity-related traits
chr15	43953733	43953734	rs2929282	Triglycerides
chr15	45426989	45426990	rs17536527	Glomerular filtration rate
chr15	67794500	67794501	rs2241423	Body mass index
chr15	74424268	74424269	rs8036030	Airflow obstruction
chr15	78633676	78633677	rs950776	Sudden cardiac arrest
chr16	15046354	15046355	rs4500751	Phospholipid levels (plasma)
chr1	6571371	6571372	rs11587438	White blood cell types
chr17	46710944	46710945	rs183211	Ovarian cancer in BRCA1 mutation carriers
chr17	46710944	46710945	rs183211	Parkinson's disease
chr17	48643203	48643204	rs2326017	Body mass index (non-asthmatics)
chr17	48643203	48643204	rs2326017	Cognitive performance
chr17	70112276	70112277	rs12936361	Periodontitis (DPAL)
chr17	81144773	81144774	rs7220048	Obesity-related traits
chr1	84327290	84327291	rs315553	Obesity-related traits
chr19	2547017	2547018	rs6510683	Ejection fraction in Tripanosoma cruzi seropositivity
chr19	35068570	35068571	rs11671010	Serum albumin level
chr19	39738769	39738770	rs12611334	Schizophrenia
chr19	4768905	4768906	rs879564	Serum thyroid peroxidase antibody positivity
chr19	6475602	6475603	rs3745571	Adverse response to chemotherapy (neutropenia/leucopenia) (cyclophosphamide)
chr20	32857341	32857342	rs6057659	Attention deficit hyperactivity disorder (combined symptoms)
chr20	57415349	57415350	rs737092	Red blood cell traits
chr20	57416639	57416640	rs6092477	Mean corpuscular volume
chr2	102316102	102316103	rs950880	Serum protein levels (sST2)
chr2	114292241	114292242	rs4513299	Inflammatory biomarkers
chr2	11618305	11618306	rs73175262	Obesity-related traits
chr22	21776836	21776837	rs2283792	Multiple sclerosis
chr2	223158578	223158579	rs895767	Cognitive decline (age-related)
chr22	27456222	27456223	rs6005451	Prostate cancer (gene x gene interaction)
chr2	233250193	233250194	rs10210302	Crohn's disease
chr2	23369274	23369275	rs2577704	IgG glycosylation
chr2	233790144	233790145	rs2361502	Bilirubin levels
chr22	50528485	50528486	rs470119	Mean corpuscular hemoglobin
chr2	25390277	25390278	rs7577599	Multiple myeloma (IgH translocation)
chr2	76148585	76148586	rs10204325	Economic and political preferences (fairness)
chr2	85567174	85567175	rs10187424	Prostate cancer
chr4	15480736	15480737	rs1861050	Conduct disorder
chr4	741362	741363	rs4234853	Hemostatic factors and hematological phenotypes
chr5	159399784	159399785	rs6871626	Inflammatory bowel disease
chr5	159399784	159399785	rs6871626	Ulcerative colitis
chr5	1877166	1877167	rs4975709	Cardiovascular disease risk factors
chr5	76928346	76928347	rs2460504	Thiazide-induced adverse metabolic effects in hypertensive patients
chr6	137811379	137811380	rs10499197	Systemic lupus erythematosus and Systemic sclerosis
chr6	26233159	26233160	rs10946808	Height
chr6	32632222	32632223	rs9272105	Hepatocellular carcinoma
chr6	32632222	32632223	rs9272105	Response to interferon beta therapy
chr6	33176171	33176172	rs2254287	LDL cholesterol
chr6	36954908	36954909	rs1405069	Chemerin levels
chr6	41411577	41411578	rs7762544	Periodontitis
chr6	50818295	50818296	rs2206271	Renal function-related traits (BUN)
chr7	151217985	151217986	rs1122979	IgG glycosylation
chr7	27290437	27290438	rs13225783	Heart failure
chr7	29881908	29881909	rs740145	Corneal curvature
chr7	73441939	73441940	rs2240466	Caffeine consumption
chr7	73441939	73441940	rs2240466	Triglycerides
chr8	10002570	10002571	rs7826222	Adiposity
chr8	22547327	22547328	rs2280890	HIV-1 viral setpoint
chr8	37823908	37823909	rs12676965	Axial length
chr8	71357847	71357848	rs7006821	Chronic obstructive pulmonary disease-related biomarkers
chr9	841152	841153	rs912062	Obesity-related traits
chr9	92060258	92060259	rs7872515	Bipolar disorder and schizophrenia

## Sheet: Brain_Fetal
chromosome	start	end	SNP ID	Traits
chr10	102902701	102902702	rs7897654	Schizophrenia
chr10	103538013	103538014	rs7069733	Autism spectrum disorder, attention deficit-hyperactivity disorder, bipolar disorder, major depressive disorder, and schizophrenia (combined)
chr10	126140443	126140444	rs1551678	Thiazide-induced adverse metabolic effects in hypertensive patients
chr10	18108318	18108319	rs17661538	Response to antipsychotic treatment
chr10	18131043	18131044	rs4373814	Diastolic blood pressure
chr10	18131043	18131044	rs4373814	Hypertension
chr10	18131043	18131044	rs4373814	Systolic blood pressure
chr10	3366755	3366756	rs17135159	Reading and spelling
chr10	5995763	5995764	rs7911500	Inflammatory biomarkers
chr10	62492218	62492219	rs10822013	Breast cancer
chr10	99095945	99095946	rs12570188	Asthma (childhood onset)
chr11	10328991	10328992	rs7129220	Blood pressure
chr11	10328991	10328992	rs7129220	Diastolic blood pressure
chr11	10328991	10328992	rs7129220	Systolic blood pressure
chr11	131455352	131455353	rs11601906	Obesity-related traits
chr11	2464890	2464891	rs16928297	QT interval
chr1	15222140	15222141	rs10737909	Migraine
chr1	154841792	154841793	rs6666258	Atrial fibrillation
chr1	154841877	154841878	rs13376333	Atrial fibrillation
chr1	156386688	156386689	rs6686886	Subcutaneous adipose tissue
chr1	158088319	158088320	rs6427419	Obesity-related traits
chr1	159177662	159177663	rs3026968	Inflammatory biomarkers
chr1	159178723	159178724	rs1474747	Select biomarker traits
chr11	61723014	61723015	rs198426	Phospholipid levels (plasma)
chr1	16178825	16178826	rs1497406	Gamma gluatamyl transferase levels
chr1	16178825	16178826	rs1497406	Liver enzyme levels (gamma-glutamyl transferase)
chr1	162115519	162115520	rs1415259	Electrocardiographic traits
chr1	162115895	162115896	rs10494366	Electrocardiographic traits
chr1	162115895	162115896	rs10494366	QT interval
chr11	65815595	65815596	rs3903072	Breast cancer
chr11	8229264	8229265	rs4758317	Alcohol consumption
chr1	204607855	204607856	rs11584700	Educational attainment
chr12	104360722	104360723	rs77724872	Response to serotonin reuptake inhibitors in major depressive disorder (plasma drug and metabolite levels)
chr12	115114632	115114633	rs35444	Blood pressure
chr12	117313620	117313621	rs478597	Inattentive symptoms
chr12	131040508	131040509	rs3847687	Longevity
chr12	1947197	1947198	rs10505725	Obesity-related traits
chr12	240132	240133	rs10774021	Chronic kidney disease
chr12	40373560	40373561	rs10467147	Obesity-related traits
chr12	54342686	54342687	rs4326844	Platelet counts
chr12	56661507	56661508	rs2950390	Mean platelet volume
chr1	3774964	3774965	rs1175550	Blood trace element (Cu levels)
chr13	78976799	78976800	rs7319358	Ulcerative colitis
chr13	84458192	84458193	rs17371334	Temperament (bipolar disorder)
chr1	41831453	41831454	rs349423	Bronchopulmonary dysplasia
chr14	24802314	24802315	rs854384	MRI atrophy measures
chr14	65008822	65008823	rs4466998	Mean corpuscular volume
chr15	29132552	29132553	rs2636061	Obesity-related traits
chr15	43953733	43953734	rs2929282	Triglycerides
chr15	45426989	45426990	rs17536527	Glomerular filtration rate
chr15	48622578	48622579	rs1036476	Thoracic aortic aneurysms and dissections
chr15	62099409	62099410	rs7163757	Type 2 diabetes
chr15	67794500	67794501	rs2241423	Body mass index
chr15	74424268	74424269	rs8036030	Airflow obstruction
chr15	78633676	78633677	rs950776	Sudden cardiac arrest
chr15	78932341	78932342	rs2289700	Bipolar disorder
chr15	82683530	82683531	rs11638815	Lipoprotein-associated phospholipase A2 activity change in response to statin therapy
chr15	91174122	91174123	rs886144	Metabolite levels
chr15	95829400	95829401	rs744738	Obesity-related traits
chr15	98063084	98063085	rs1993976	Fat distribution (HIV)
chr16	20083224	20083225	rs12924103	Attention deficit hyperactivity disorder (inattention symptoms)
chr16	20083564	20083565	rs7185264	Attention deficit hyperactivity disorder (inattention symptoms)
chr16	31083850	31083851	rs11865038	Parkinson's disease
chr1	6571371	6571372	rs11587438	White blood cell types
chr16	62066307	62066308	rs8050940	Myopia (pathological)
chr16	70471456	70471457	rs11861805	Obesity-related traits
chr16	73467637	73467638	rs12446956	Major depressive disorder
chr17	2241899	2241900	rs11078884	Metabolite levels (5-HIAA)
chr17	32751254	32751255	rs17183295	Refractive error
chr17	46710944	46710945	rs183211	Ovarian cancer in BRCA1 mutation carriers
chr17	46710944	46710945	rs183211	Parkinson's disease
chr17	48045642	48045643	rs72823592	Epilepsy (generalized)
chr17	48643203	48643204	rs2326017	Body mass index (non-asthmatics)
chr17	48643203	48643204	rs2326017	Cognitive performance
chr17	70112276	70112277	rs12936361	Periodontitis (DPAL)
chr17	72830265	72830266	rs12943829	Visceral adipose tissue adjusted for BMI
chr17	81144773	81144774	rs7220048	Obesity-related traits
chr1	8362616	8362617	rs2252865	Autism spectrum disorder, attention deficit-hyperactivity disorder, bipolar disorder, major depressive disorder, and schizophrenia (combined)
chr1	8362616	8362617	rs2252865	Schizophrenia
chr1	84327290	84327291	rs315553	Obesity-related traits
chr19	13135154	13135155	rs10408126	Obesity-related traits
chr19	2547017	2547018	rs6510683	Ejection fraction in Tripanosoma cruzi seropositivity
chr19	3435547	3435548	rs72974768	QRS duration in Tripanosoma cruzi seropositivity
chr19	35068570	35068571	rs11671010	Serum albumin level
chr19	39738769	39738770	rs12611334	Schizophrenia
chr19	4768905	4768906	rs879564	Serum thyroid peroxidase antibody positivity
chr19	50861367	50861368	rs2735839	Prostate cancer
chr19	50861367	50861368	rs2735839	Prostate-specific antigen levels
chr19	52098146	52098147	rs11666341	Bronchodilator response in asthma (inhaled corticosteroid treatment interaction)
chr19	6475602	6475603	rs3745571	Adverse response to chemotherapy (neutropenia/leucopenia) (cyclophosphamide)
chr20	11228874	11228875	rs6040449	Relative hand skill
chr20	32857341	32857342	rs6057659	Attention deficit hyperactivity disorder (combined symptoms)
chr20	55551451	55551452	rs11696973	Migraine without aura
chr20	57415349	57415350	rs737092	Red blood cell traits
chr20	57416639	57416640	rs6092477	Mean corpuscular volume
chr2	100190478	100190479	rs11676922	Rheumatoid arthritis
chr2	102316102	102316103	rs950880	Serum protein levels (sST2)
chr2	111078961	111078962	rs7578982	White blood cell types
chr2	11117379	11117380	rs16857178	Obesity-related traits
chr2	114292241	114292242	rs4513299	Inflammatory biomarkers
chr2	121261187	121261188	rs17006292	Behcet's disease
chr2	178873542	178873543	rs11693319	Blood pressure measurement (cold pressor test)
chr22	21562901	21562902	rs131654	Systemic lupus erythematosus
chr22	21776836	21776837	rs2283792	Multiple sclerosis
chr2	223158578	223158579	rs895767	Cognitive decline (age-related)
chr22	27694209	27694210	rs5762311	Sudden cardiac arrest
chr22	30098382	30098383	rs2412971	Nephropathy
chr2	233250193	233250194	rs10210302	Crohn's disease
chr2	233790144	233790145	rs2361502	Bilirubin levels
chr2	25390277	25390278	rs7577599	Multiple myeloma (IgH translocation)
chr2	63284300	63284301	rs2138798	Obesity-related traits
chr2	76148585	76148586	rs10204325	Economic and political preferences (fairness)
chr3	11634315	11634316	rs6782029	Anorexia nervosa
chr3	169383098	169383099	rs419076	Blood pressure
chr3	169383098	169383099	rs419076	Diastolic blood pressure
chr3	169383098	169383099	rs419076	Systolic blood pressure
chr3	169383111	169383112	rs448378	Magnesium levels
chr3	169383111	169383112	rs448378	Systolic blood pressure
chr3	179064233	179064234	rs4955793	Post-traumatic stress disorder (asjusted for relatedness)
chr4	79643354	79643355	rs10518224	Quantitative traits
chr5	157388755	157388756	rs871012	IgG glycosylation
chr5	159399784	159399785	rs6871626	Inflammatory bowel disease
chr5	159399784	159399785	rs6871626	Ulcerative colitis
chr5	177370342	177370343	rs4074995	Calcium levels
chr5	1877166	1877167	rs4975709	Cardiovascular disease risk factors
chr5	72114529	72114530	rs2199161	Attention deficit hyperactivity disorder
chr5	76928346	76928347	rs2460504	Thiazide-induced adverse metabolic effects in hypertensive patients
chr5	7816532	7816533	rs326155	Visceral fat
chr6	137811379	137811380	rs10499197	Systemic lupus erythematosus and Systemic sclerosis
chr6	26233159	26233160	rs10946808	Height
chr6	32222629	32222630	rs443198	Systemic sclerosis
chr6	32222843	32222844	rs3134931	Circulating myeloperoxidase levels (serum)
chr6	32632222	32632223	rs9272105	Hepatocellular carcinoma
chr6	32632222	32632223	rs9272105	Response to interferon beta therapy
chr6	33176171	33176172	rs2254287	LDL cholesterol
chr6	41411577	41411578	rs7762544	Periodontitis
chr6	50818295	50818296	rs2206271	Renal function-related traits (BUN)
chr6	6317893	6317894	rs3024321	End-stage coagulation
chr6	6318562	6318563	rs5985	End-stage coagulation
chr7	151217985	151217986	rs1122979	IgG glycosylation
chr7	27290437	27290438	rs13225783	Heart failure
chr7	29922908	29922909	rs17158483	Obesity-related traits
chr7	73441939	73441940	rs2240466	Caffeine consumption
chr7	73441939	73441940	rs2240466	Triglycerides
chr8	11552483	11552484	rs2255327	Immune response to smallpox vaccine (IL-6)
chr8	17943260	17943261	rs2299587	Economic and political preferences
chr8	22547327	22547328	rs2280890	HIV-1 viral setpoint
chr8	37238541	37238542	rs1015003	Heart rate
chr8	37823908	37823909	rs12676965	Axial length
chr8	93073310	93073311	rs1027730	Attention deficit hyperactivity disorder

## Sheet: Breast_LumEpi
chromosome	start	end	SNP ID	Traits
chr10	48777065	48777066	rs10857636	Response to antidepressant treatment
chr10	51922034	51922035	rs11000137	Migraine
chr10	62492218	62492219	rs10822013	Breast cancer
chr10	8108750	8108751	rs10508343	Response to treatment for acute lymphoblastic leukemia
chr10	88990206	88990207	rs1800682	Chronic lymphocytic leukemia
chr11	102138549	102138550	rs11225148	Pubertal anthropometrics
chr11	10328991	10328992	rs7129220	Blood pressure
chr11	10328991	10328992	rs7129220	Diastolic blood pressure
chr11	10328991	10328992	rs7129220	Systolic blood pressure
chr11	118741072	118741073	rs10892279	Celiac disease and Rheumatoid arthritis
chr11	1219991	1219992	rs35705950	Idiopathic pulmonary fibrosis
chr11	126413890	126413891	rs2236653	Liver enzyme levels (alkaline phosphatase)
chr11	2464890	2464891	rs16928297	QT interval
chr1	150977586	150977587	rs4970988	Urate levels
chr1	153941294	153941295	rs2252508	Lentiform nucleus volume
chr1	158088319	158088320	rs6427419	Obesity-related traits
chr11	61723014	61723015	rs198426	Phospholipid levels (plasma)
chr11	71456403	71456404	rs12785878	Vitamin D insufficiency
chr11	7687050	7687051	rs7932813	Waist circumference
chr1	177883445	177883446	rs633715	Body mass index
chr1	177883445	177883446	rs633715	Menarche (age at onset)
chr1	177883445	177883446	rs633715	Obesity
chr1	18995001	18995002	rs16862426	Methotrexate phramacokinetics (acute lymphoblastic leukemia)
chr1	19392330	19392331	rs7667	Crohn's disease and psoriasis
chr12	104360722	104360723	rs77724872	Response to serotonin reuptake inhibitors in major depressive disorder (plasma drug and metabolite levels)
chr12	40373560	40373561	rs10467147	Obesity-related traits
chr12	48417317	48417318	rs4489787	Prostate cancer (gene x gene interaction)
chr12	56661507	56661508	rs2950390	Mean platelet volume
chr12	6326405	6326406	rs10849441	Obesity-related traits
chr1	2792599	2792600	rs4648356	Multiple sclerosis
chr1	3774964	3774965	rs1175550	Blood trace element (Cu levels)
chr1	41831453	41831454	rs349423	Bronchopulmonary dysplasia
chr14	24802314	24802315	rs854384	MRI atrophy measures
chr1	43750157	43750158	rs2367725	Aging (time to event)
chr15	23402602	23402603	rs183418565	Bipolar disorder (body mass index interaction)
chr15	43953733	43953734	rs2929282	Triglycerides
chr15	74424268	74424269	rs8036030	Airflow obstruction
chr15	78633676	78633677	rs950776	Sudden cardiac arrest
chr16	30907166	30907167	rs11649653	Triglycerides
chr16	611335	611336	rs7204439	Disc degeneration (lumbar)
chr16	73034779	73034780	rs879324	Stroke (ischemic)
chr16	83178793	83178794	rs8055236	Coronary heart disease
chr16	85591521	85591522	rs4240810	Amyotrophic lateral sclerosis (sporadic)
chr16	88298034	88298035	rs9938149	Central corneal thickness
chr16	88298034	88298035	rs9938149	Corneal structure
chr17	39938921	39938922	rs6503525	Asthma
chr17	45942346	45942347	rs242557	Progressive supranuclear palsy
chr17	70112276	70112277	rs12936361	Periodontitis (DPAL)
chr17	70498851	70498852	rs17779747	QT interval
chr17	76992362	76992363	rs7221059	Pulmonary emphysema
chr17	77001815	77001816	rs4789400	Cannabis use (initiation)
chr17	81144773	81144774	rs7220048	Obesity-related traits
chr1	84327290	84327291	rs315553	Obesity-related traits
chr19	1811604	1811605	rs7250872	Bipolar disorder
chr19	2547017	2547018	rs6510683	Ejection fraction in Tripanosoma cruzi seropositivity
chr19	39738769	39738770	rs12611334	Schizophrenia
chr19	41167943	41167944	rs8105815	Prion diseases
chr19	45351661	45351662	rs13181	Lung Cancer (DNA repair capacity)
chr19	4717660	4717661	rs12610495	Interstitial lung disease
chr19	4768905	4768906	rs879564	Serum thyroid peroxidase antibody positivity
chr19	48993898	48993899	rs3764618	Follicule stimulating hormone
chr19	50861367	50861368	rs2735839	Prostate cancer
chr19	50861367	50861368	rs2735839	Prostate-specific antigen levels
chr19	52098146	52098147	rs11666341	Bronchodilator response in asthma (inhaled corticosteroid treatment interaction)
chr19	55368504	55368505	rs1126757	Response to antidepressants
chr19	58259517	58259518	rs260461	Attention deficit hyperactivity disorder
chr19	6475602	6475603	rs3745571	Adverse response to chemotherapy (neutropenia/leucopenia) (cyclophosphamide)
chr19	7224420	7224421	rs7248104	Triglycerides
chr20	32857341	32857342	rs6057659	Attention deficit hyperactivity disorder (combined symptoms)
chr20	34000289	34000290	rs2284378	Breast cancer
chr20	45947863	45947864	rs7679	HDL cholesterol
chr20	45947863	45947864	rs7679	Triglycerides
chr20	47466905	47466906	rs6094710	Osteoarthritis (hip)
chr20	48925063	48925064	rs6012564	Anger
chr20	57415349	57415350	rs737092	Red blood cell traits
chr20	57416639	57416640	rs6092477	Mean corpuscular volume
chr2	111078961	111078962	rs7578982	White blood cell types
chr2	114292241	114292242	rs4513299	Inflammatory biomarkers
chr2	18062268	18062269	rs4075511	Temperament (bipolar disorder)
chr22	21776836	21776837	rs2283792	Multiple sclerosis
chr22	24594246	24594247	rs4820599	Gamma glutamyl transpeptidase
chr22	24594246	24594247	rs4820599	Liver enzyme levels
chr2	233250193	233250194	rs10210302	Crohn's disease
chr2	233916448	233916449	rs10166942	Migraine
chr2	234991527	234991528	rs11676855	Dialysis-related mortality
chr2	235886699	235886700	rs13025591	Schizophrenia
chr2	237478585	237478586	rs7584330	Prostate cancer
chr22	37586005	37586006	rs12157904	Response to antidepressant treatment
chr22	38148291	38148292	rs2284063	Cutaneous nevi
chr22	38148291	38148292	rs2284063	Melanoma
chr2	238397627	238397628	rs3739070	Iris characteristics
chr2	85567174	85567175	rs10187424	Prostate cancer
chr2	88089019	88089020	rs2919856	IgG glycosylation
chr3	12881698	12881699	rs2569991	Periodontitis (DPAL)
chr3	147098924	147098925	rs4681346	Functional impairment in major depressive disorder, bipolar disorder and schizophrenia
chr3	195870036	195870037	rs2278034	Bronchopulmonary dysplasia
chr3	52472410	52472411	rs6784615	Waist-hip ratio
chr4	87811540	87811541	rs1054627	Bone mineral density
chr4	99401288	99401289	rs991316	Hypertension
chr5	1315545	1315546	rs4975616	Lung cancer
chr5	1344343	1344344	rs31490	Chronic lymphocytic leukemia
chr5	177370342	177370343	rs4074995	Calcium levels
chr5	6635478	6635479	rs472402	Response to amphetamines
chr5	76326989	76326990	rs3733860	Venous thromboembolism
chr5	76928346	76928347	rs2460504	Thiazide-induced adverse metabolic effects in hypertensive patients
chr6	10163735	10163736	rs13195786	Calcium levels
chr6	166969587	166969588	rs9355610	Graves' disease
chr6	167120802	167120803	rs3093023	Rheumatoid arthritis
chr6	26233159	26233160	rs10946808	Height
chr6	32222629	32222630	rs443198	Systemic sclerosis
chr6	32222843	32222844	rs3134931	Circulating myeloperoxidase levels (serum)
chr6	32632222	32632223	rs9272105	Hepatocellular carcinoma
chr6	32632222	32632223	rs9272105	Response to interferon beta therapy
chr6	32634492	32634493	rs9272219	Rheumatoid arthritis
chr6	32634492	32634493	rs9272219	Schizophrenia
chr6	32635230	32635231	rs2040406	Multiple sclerosis
chr6	33176171	33176172	rs2254287	LDL cholesterol
chr6	36954908	36954909	rs1405069	Chemerin levels
chr6	41411577	41411578	rs7762544	Periodontitis
chr6	42086608	42086609	rs2492937	Amyotrophic lateral sclerosis (sporadic)
chr6	50818295	50818296	rs2206271	Renal function-related traits (BUN)
chr6	6317893	6317894	rs3024321	End-stage coagulation
chr6	6318562	6318563	rs5985	End-stage coagulation
chr7	151217985	151217986	rs1122979	IgG glycosylation
chr7	29922908	29922909	rs17158483	Obesity-related traits
chr7	41997238	41997239	rs846271	IgG glycosylation
chr7	73441939	73441940	rs2240466	Caffeine consumption
chr7	73441939	73441940	rs2240466	Triglycerides
chr7	97600466	97600467	rs10486003	Response to platinum-based agents
chr8	22547327	22547328	rs2280890	HIV-1 viral setpoint
chr8	27559284	27559285	rs17057381	Dental caries
chr8	37823908	37823909	rs12676965	Axial length
chr8	65711997	65711998	rs10504390	IgG glycosylation
chr9	117375479	117375480	rs2226006	Economic and political preferences (fairness)
chr9	132221380	132221381	rs11243676	Systemic lupus erythematosus
chr9	136357696	136357697	rs11787792	Type 2 diabetes

## Sheet: Breast_myoepi
chromosome	start	end	SNP ID	Traits
chr10	13748265	13748266	rs10906466	Migraine
chr10	1634336	1634337	rs6560749	Quantitative traits
chr10	62492218	62492219	rs10822013	Breast cancer
chr10	88990206	88990207	rs1800682	Chronic lymphocytic leukemia
chr10	97049946	97049947	rs7902871	Diastolic blood pressure (alcohol consumption interaction)
chr11	102138549	102138550	rs11225148	Pubertal anthropometrics
chr11	113439147	113439148	rs11214606	Response to antipsychotic treatment in schizophrenia (working memory)
chr11	117286177	117286178	rs1047964	Cardiovascular disease risk factors
chr11	1219991	1219992	rs35705950	Idiopathic pulmonary fibrosis
chr11	126413890	126413891	rs2236653	Liver enzyme levels (alkaline phosphatase)
chr11	1852842	1852843	rs907611	Bladder cancer
chr11	1852842	1852843	rs907611	Inflammatory bowel disease
chr11	1852842	1852843	rs907611	Ulcerative colitis
chr11	2464890	2464891	rs16928297	QT interval
chr11	35134185	35134186	rs2785173	Response to Vitamin E supplementation
chr1	153941294	153941295	rs2252508	Lentiform nucleus volume
chr1	158088319	158088320	rs6427419	Obesity-related traits
chr11	61723014	61723015	rs198426	Phospholipid levels (plasma)
chr11	7687050	7687051	rs7932813	Waist circumference
chr1	19392330	19392331	rs7667	Crohn's disease and psoriasis
chr1	204607855	204607856	rs11584700	Educational attainment
chr12	104360722	104360723	rs77724872	Response to serotonin reuptake inhibitors in major depressive disorder (plasma drug and metabolite levels)
chr12	117313620	117313621	rs478597	Inattentive symptoms
chr12	123311691	123311692	rs4759375	HDL cholesterol
chr1	214456273	214456274	rs12757404	Lipid traits
chr12	56661507	56661508	rs2950390	Mean platelet volume
chr12	6326405	6326406	rs10849441	Obesity-related traits
chr1	3774964	3774965	rs1175550	Blood trace element (Cu levels)
chr14	101988596	101988597	rs4906172	Menopause (age at onset)
chr1	41831453	41831454	rs349423	Bronchopulmonary dysplasia
chr14	24802314	24802315	rs854384	MRI atrophy measures
chr14	70177452	70177453	rs7146198	Corneal curvature
chr15	23402602	23402603	rs183418565	Bipolar disorder (body mass index interaction)
chr15	43953733	43953734	rs2929282	Triglycerides
chr15	45692873	45692874	rs12594515	Waist circumference
chr15	45692873	45692874	rs12594515	Weight
chr15	69714534	69714535	rs4776472	Atrial fibrillation
chr15	78535289	78535290	rs28675338	Chronic obstructive pulmonary disease
chr15	78633676	78633677	rs950776	Sudden cardiac arrest
chr15	78932341	78932342	rs2289700	Bipolar disorder
chr16	1023552	1023553	rs2744148	Multiple sclerosis
chr16	11072831	11072832	rs11865121	Multiple sclerosis
chr16	30907166	30907167	rs11649653	Triglycerides
chr16	31083850	31083851	rs11865038	Parkinson's disease
chr16	611335	611336	rs7204439	Disc degeneration (lumbar)
chr16	70471456	70471457	rs11861805	Obesity-related traits
chr16	73034779	73034780	rs879324	Stroke (ischemic)
chr16	81741193	81741194	rs12446319	Adverse response to chemotherapy (neutropenia/leucopenia) (carboplatin)
chr16	88298034	88298035	rs9938149	Central corneal thickness
chr16	88298034	88298035	rs9938149	Corneal structure
chr17	17640408	17640409	rs12936587	Coronary artery disease
chr17	17640408	17640409	rs12936587	Coronary artery disease or large artery stroke
chr17	17640408	17640409	rs12936587	Coronary heart disease
chr17	17641390	17641391	rs12449964	Coronary artery disease or ischemic stroke
chr17	45942346	45942347	rs242557	Progressive supranuclear palsy
chr17	70112276	70112277	rs12936361	Periodontitis (DPAL)
chr17	76992362	76992363	rs7221059	Pulmonary emphysema
chr17	78874499	78874500	rs2009196	Periodontitis (CDC/AAP)
chr17	81144773	81144774	rs7220048	Obesity-related traits
chr1	84327290	84327291	rs315553	Obesity-related traits
chr19	13135154	13135155	rs10408126	Obesity-related traits
chr19	1811604	1811605	rs7250872	Bipolar disorder
chr19	2547017	2547018	rs6510683	Ejection fraction in Tripanosoma cruzi seropositivity
chr19	35068570	35068571	rs11671010	Serum albumin level
chr19	39738769	39738770	rs12611334	Schizophrenia
chr19	41167943	41167944	rs8105815	Prion diseases
chr19	45351661	45351662	rs13181	Lung Cancer (DNA repair capacity)
chr19	4717660	4717661	rs12610495	Interstitial lung disease
chr19	4768905	4768906	rs879564	Serum thyroid peroxidase antibody positivity
chr19	48993898	48993899	rs3764618	Follicule stimulating hormone
chr19	50861367	50861368	rs2735839	Prostate cancer
chr19	50861367	50861368	rs2735839	Prostate-specific antigen levels
chr19	52098146	52098147	rs11666341	Bronchodilator response in asthma (inhaled corticosteroid treatment interaction)
chr19	6475602	6475603	rs3745571	Adverse response to chemotherapy (neutropenia/leucopenia) (cyclophosphamide)
chr19	7224420	7224421	rs7248104	Triglycerides
chr20	32857341	32857342	rs6057659	Attention deficit hyperactivity disorder (combined symptoms)
chr20	34000289	34000290	rs2284378	Breast cancer
chr20	45947863	45947864	rs7679	HDL cholesterol
chr20	45947863	45947864	rs7679	Triglycerides
chr20	47579861	47579862	rs6125048	Response to treatment for acute lymphoblastic leukemia
chr20	48925063	48925064	rs6012564	Anger
chr20	57415349	57415350	rs737092	Red blood cell traits
chr20	57416639	57416640	rs6092477	Mean corpuscular volume
chr2	114292241	114292242	rs4513299	Inflammatory biomarkers
chr2	219084462	219084463	rs16859517	Height
chr22	19703979	19703980	rs4819833	DNA methylation (parent-of-origin)
chr22	21776836	21776837	rs2283792	Multiple sclerosis
chr2	233250193	233250194	rs10210302	Crohn's disease
chr2	233916448	233916449	rs10166942	Migraine
chr2	237478585	237478586	rs7584330	Prostate cancer
chr22	38148291	38148292	rs2284063	Cutaneous nevi
chr22	38148291	38148292	rs2284063	Melanoma
chr2	27578892	27578893	rs1919128	Waist Circumference - Triglycerides (WC-TG)
chr2	7913466	7913467	rs4669226	Multiple sclerosis
chr2	85567174	85567175	rs10187424	Prostate cancer
chr2	88089019	88089020	rs2919856	IgG glycosylation
chr3	11652993	11652994	rs4684792	Relative hand skill in reading disability
chr3	123012063	123012064	rs9868873	Esophageal cancer
chr3	12881698	12881699	rs2569991	Periodontitis (DPAL)
chr3	147098924	147098925	rs4681346	Functional impairment in major depressive disorder, bipolar disorder and schizophrenia
chr3	179064233	179064234	rs4955793	Post-traumatic stress disorder (asjusted for relatedness)
chr3	184292260	184292261	rs3914188	Menarche (age at onset)
chr3	195870036	195870037	rs2278034	Bronchopulmonary dysplasia
chr3	48466176	48466177	rs3135940	Obesity-related traits
chr3	52472410	52472411	rs6784615	Waist-hip ratio
chr3	54983722	54983723	rs3773582	Endometrial cancer
chr4	15480736	15480737	rs1861050	Conduct disorder
chr4	87811540	87811541	rs1054627	Bone mineral density
chr5	108064804	108064805	rs288139	Eye color
chr5	175334092	175334093	rs12652255	Treatment response for severe sepsis
chr5	177367190	177367191	rs12654812	Inflammatory bowel disease
chr5	177367190	177367191	rs12654812	Renal function-related traits (eGRFcrea)
chr5	177367190	177367191	rs12654812	Renal function-related traits (sCR)
chr5	177370342	177370343	rs4074995	Calcium levels
chr5	76326989	76326990	rs3733860	Venous thromboembolism
chr5	76928346	76928347	rs2460504	Thiazide-induced adverse metabolic effects in hypertensive patients
chr6	10163735	10163736	rs13195786	Calcium levels
chr6	134817852	134817853	rs2049953	Non-alcoholic fatty liver disease histology (AST)
chr6	1524335	1524336	rs2569872	Metabolite levels (HVA/MHPG ratio)
chr6	166969587	166969588	rs9355610	Graves' disease
chr6	26233159	26233160	rs10946808	Height
chr6	27281152	27281153	rs6932590	Schizophrenia
chr6	32222629	32222630	rs443198	Systemic sclerosis
chr6	32222843	32222844	rs3134931	Circulating myeloperoxidase levels (serum)
chr6	32632222	32632223	rs9272105	Hepatocellular carcinoma
chr6	32632222	32632223	rs9272105	Response to interferon beta therapy
chr6	32634492	32634493	rs9272219	Rheumatoid arthritis
chr6	32634492	32634493	rs9272219	Schizophrenia
chr6	32635230	32635231	rs2040406	Multiple sclerosis
chr6	33176171	33176172	rs2254287	LDL cholesterol
chr6	33566949	33566950	rs6910233	Chagas cardiomyopathy in Tripanosoma cruzi seropositivity
chr6	36954908	36954909	rs1405069	Chemerin levels
chr6	41411577	41411578	rs7762544	Periodontitis
chr6	50818295	50818296	rs2206271	Renal function-related traits (BUN)
chr7	151217985	151217986	rs1122979	IgG glycosylation
chr7	29922908	29922909	rs17158483	Obesity-related traits
chr7	41997238	41997239	rs846271	IgG glycosylation
chr7	73441939	73441940	rs2240466	Caffeine consumption
chr7	73441939	73441940	rs2240466	Triglycerides
chr8	17943260	17943261	rs2299587	Economic and political preferences
chr8	20208538	20208539	rs1106634	Bipolar disorder and schizophrenia
chr8	20208538	20208539	rs1106634	Major depressive disorder (broad)
chr8	22547327	22547328	rs2280890	HIV-1 viral setpoint
chr8	27559284	27559285	rs17057381	Dental caries
chr8	37823908	37823909	rs12676965	Axial length
chr8	65711997	65711998	rs10504390	IgG glycosylation
chr9	130588697	130588698	rs7466269	Height
chr9	132221380	132221381	rs11243676	Systemic lupus erythematosus
chr9	136357696	136357697	rs11787792	Type 2 diabetes

## Sheet: Breast_Stem
chromosome	start	end	SNP ID	Traits
chr10	1634336	1634337	rs6560749	Quantitative traits
chr10	32346044	32346045	rs2370759	Sexual dysfunction (female)
chr10	88990206	88990207	rs1800682	Chronic lymphocytic leukemia
chr11	102138549	102138550	rs11225148	Pubertal anthropometrics
chr11	10328991	10328992	rs7129220	Blood pressure
chr11	10328991	10328992	rs7129220	Diastolic blood pressure
chr11	10328991	10328992	rs7129220	Systolic blood pressure
chr1	117208743	117208744	rs12046117	Arthritis (juvenile idiopathic)
chr11	1887776	1887777	rs3817198	Breast cancer
chr11	2289922	2289923	rs7944004	Chronic lymphocytic leukemia
chr11	2464890	2464891	rs16928297	QT interval
chr1	153507522	153507523	rs4845552	Hippocampal atrophy
chr1	153941294	153941295	rs2252508	Lentiform nucleus volume
chr1	158088319	158088320	rs6427419	Obesity-related traits
chr11	61723014	61723015	rs198426	Phospholipid levels (plasma)
chr11	7687050	7687051	rs7932813	Waist circumference
chr1	204607855	204607856	rs11584700	Educational attainment
chr12	104360722	104360723	rs77724872	Response to serotonin reuptake inhibitors in major depressive disorder (plasma drug and metabolite levels)
chr12	106973447	106973448	rs1053051	Bone mineral density
chr12	117313620	117313621	rs478597	Inattentive symptoms
chr12	40373560	40373561	rs10467147	Obesity-related traits
chr1	24258000	24258001	rs6670533	Fasting insulin-related traits (interaction with BMI)
chr12	56661507	56661508	rs2950390	Mean platelet volume
chr1	2792599	2792600	rs4648356	Multiple sclerosis
chr1	41831453	41831454	rs349423	Bronchopulmonary dysplasia
chr14	65008822	65008823	rs4466998	Mean corpuscular volume
chr15	23402602	23402603	rs183418565	Bipolar disorder (body mass index interaction)
chr15	43953733	43953734	rs2929282	Triglycerides
chr15	45426989	45426990	rs17536527	Glomerular filtration rate
chr15	67175947	67175948	rs17294280	Asthma and hay fever
chr15	78633676	78633677	rs950776	Sudden cardiac arrest
chr15	78932341	78932342	rs2289700	Bipolar disorder
chr15	79171505	79171506	rs1474256	Bronchopulmonary dysplasia
chr16	30907166	30907167	rs11649653	Triglycerides
chr16	31083850	31083851	rs11865038	Parkinson's disease
chr16	611335	611336	rs7204439	Disc degeneration (lumbar)
chr16	70471456	70471457	rs11861805	Obesity-related traits
chr17	2241899	2241900	rs11078884	Metabolite levels (5-HIAA)
chr17	32751254	32751255	rs17183295	Refractive error
chr17	81144773	81144774	rs7220048	Obesity-related traits
chr19	10362257	10362258	rs280519	Psoriasis
chr19	12890733	12890734	rs11085824	Mean corpuscular hemoglobin
chr19	13135154	13135155	rs10408126	Obesity-related traits
chr19	1811604	1811605	rs7250872	Bipolar disorder
chr19	2275080	2275081	rs2523178	Height
chr19	3428836	3428837	rs7507204	Height
chr19	35068570	35068571	rs11671010	Serum albumin level
chr19	39738769	39738770	rs12611334	Schizophrenia
chr19	406934	406935	rs12978500	Obesity-related traits
chr19	41167943	41167944	rs8105815	Prion diseases
chr19	45351661	45351662	rs13181	Lung Cancer (DNA repair capacity)
chr19	45655255	45655256	rs8108269	Type 2 diabetes
chr19	4768905	4768906	rs879564	Serum thyroid peroxidase antibody positivity
chr19	48993898	48993899	rs3764618	Follicule stimulating hormone
chr19	50861367	50861368	rs2735839	Prostate cancer
chr19	50861367	50861368	rs2735839	Prostate-specific antigen levels
chr19	51223357	51223358	rs3826656	Alzheimer's disease
chr19	51224706	51224707	rs3865444	Alzheimer's disease (late onset)
chr19	52098146	52098147	rs11666341	Bronchodilator response in asthma (inhaled corticosteroid treatment interaction)
chr19	55368504	55368505	rs1126757	Response to antidepressants
chr19	6475602	6475603	rs3745571	Adverse response to chemotherapy (neutropenia/leucopenia) (cyclophosphamide)
chr19	7224420	7224421	rs7248104	Triglycerides
chr20	32857341	32857342	rs6057659	Attention deficit hyperactivity disorder (combined symptoms)
chr20	34000289	34000290	rs2284378	Breast cancer
chr20	48925063	48925064	rs6012564	Anger
chr20	57415349	57415350	rs737092	Red blood cell traits
chr20	57416639	57416640	rs6092477	Mean corpuscular volume
chr20	61371988	61371989	rs4925189	Cerebrospinal T-tau levels
chr2	102316102	102316103	rs950880	Serum protein levels (sST2)
chr2	111078961	111078962	rs7578982	White blood cell types
chr2	114292241	114292242	rs4513299	Inflammatory biomarkers
chr2	161236129	161236130	rs7309	Educational attainment
chr2	219084462	219084463	rs16859517	Height
chr22	21776836	21776837	rs2283792	Multiple sclerosis
chr2	233250193	233250194	rs10210302	Crohn's disease
chr2	233916448	233916449	rs10166942	Migraine
chr2	237478585	237478586	rs7584330	Prostate cancer
chr2	27578892	27578893	rs1919128	Waist Circumference - Triglycerides (WC-TG)
chr2	85567174	85567175	rs10187424	Prostate cancer
chr3	12881698	12881699	rs2569991	Periodontitis (DPAL)
chr3	133789620	133789621	rs1830084	Iron status biomarkers
chr3	179064233	179064234	rs4955793	Post-traumatic stress disorder (asjusted for relatedness)
chr4	15480736	15480737	rs1861050	Conduct disorder
chr4	741362	741363	rs4234853	Hemostatic factors and hematological phenotypes
chr5	151060536	151060537	rs2233287	Systemic sclerosis
chr5	151078585	151078586	rs10036748	Systemic lupus erythematosus
chr5	177367190	177367191	rs12654812	Inflammatory bowel disease
chr5	177367190	177367191	rs12654812	Renal function-related traits (eGRFcrea)
chr5	177367190	177367191	rs12654812	Renal function-related traits (sCR)
chr5	177370342	177370343	rs4074995	Calcium levels
chr5	1877166	1877167	rs4975709	Cardiovascular disease risk factors
chr5	76326989	76326990	rs3733860	Venous thromboembolism
chr6	26233159	26233160	rs10946808	Height
chr6	31952140	31952141	rs522162	Age-related macular degeneration
chr6	31952140	31952141	rs522162	Age-related macular degeneration (extreme sampling)
chr6	31973120	31973121	rs389884	Hematology traits
chr6	32222629	32222630	rs443198	Systemic sclerosis
chr6	32222843	32222844	rs3134931	Circulating myeloperoxidase levels (serum)
chr6	32632222	32632223	rs9272105	Hepatocellular carcinoma
chr6	32632222	32632223	rs9272105	Response to interferon beta therapy
chr6	32634492	32634493	rs9272219	Rheumatoid arthritis
chr6	32634492	32634493	rs9272219	Schizophrenia
chr6	32635230	32635231	rs2040406	Multiple sclerosis
chr6	33176171	33176172	rs2254287	LDL cholesterol
chr6	36954908	36954909	rs1405069	Chemerin levels
chr6	41411577	41411578	rs7762544	Periodontitis
chr6	44266184	44266185	rs2233424	Rheumatoid arthritis
chr6	50818295	50818296	rs2206271	Renal function-related traits (BUN)
chr7	144044487	144044488	rs11976180	Obesity-related traits
chr7	151217985	151217986	rs1122979	IgG glycosylation
chr7	73441939	73441940	rs2240466	Caffeine consumption
chr7	73441939	73441940	rs2240466	Triglycerides
chr7	97600466	97600467	rs10486003	Response to platinum-based agents
chr8	17943260	17943261	rs2299587	Economic and political preferences
chr8	37823908	37823909	rs12676965	Axial length
chr8	93073310	93073311	rs1027730	Attention deficit hyperactivity disorder
chr9	130658892	130658893	rs3802344	Fractional exhaled nitric oxide (childhood)
chr9	132221380	132221381	rs11243676	Systemic lupus erythematosus
chr9	136371144	136371145	rs34971035	Monocyte chemoattractant protein-1
chr9	136371144	136371145	rs34971035	Obesity-related traits
chr9	136371953	136371954	rs10781499	Inflammatory bowel disease
chr9	136371953	136371954	rs10781499	Ulcerative colitis
chr9	136372044	136372045	rs4077515	Crohn's disease
chr9	136372044	136372045	rs4077515	Ulcerative colitis

## Sheet: CD4 memory
chromosome	start	end	SNP ID	Traits
chr10	48777065	48777066	rs10857636	Response to antidepressant treatment
chr10	51922034	51922035	rs11000137	Migraine
chr10	62492218	62492219	rs10822013	Breast cancer
chr10	88990206	88990207	rs1800682	Chronic lymphocytic leukemia
chr11	10328991	10328992	rs7129220	Blood pressure
chr11	10328991	10328992	rs7129220	Diastolic blood pressure
chr11	10328991	10328992	rs7129220	Systolic blood pressure
chr11	128567058	128567059	rs7117932	Obesity-related traits
chr1	158088319	158088320	rs6427419	Obesity-related traits
chr11	61723014	61723015	rs198426	Phospholipid levels (plasma)
chr1	17005181	17005182	rs3738814	Height
chr11	7687050	7687051	rs7932813	Waist circumference
chr1	200991179	200991180	rs2297909	Ankylosing spondylitis
chr1	200991179	200991180	rs2297909	Autism spectrum disorder, attention deficit-hyperactivity disorder, bipolar disorder, major depressive disorder, and schizophrenia (combined)
chr1	205743402	205743403	rs188212039	Serum dimethylarginine levels (symmetric)
chr12	104360722	104360723	rs77724872	Response to serotonin reuptake inhibitors in major depressive disorder (plasma drug and metabolite levels)
chr12	106973447	106973448	rs1053051	Bone mineral density
chr12	40373560	40373561	rs10467147	Obesity-related traits
chr14	24802314	24802315	rs854384	MRI atrophy measures
chr14	65008822	65008823	rs4466998	Mean corpuscular volume
chr15	45426989	45426990	rs17536527	Glomerular filtration rate
chr15	74424268	74424269	rs8036030	Airflow obstruction
chr15	78633676	78633677	rs950776	Sudden cardiac arrest
chr16	57024670	57024671	rs821470	Bipolar disorder and schizophrenia
chr17	70112276	70112277	rs12936361	Periodontitis (DPAL)
chr17	7037074	7037075	rs312457	Type 2 diabetes
chr17	81144773	81144774	rs7220048	Obesity-related traits
chr1	84327290	84327291	rs315553	Obesity-related traits
chr1	90074206	90074207	rs2813746	Brain structure (hippocampal volume)
chr19	16437564	16437565	rs10411936	Multiple sclerosis
chr19	16437564	16437565	rs10411936	White blood cell count
chr19	35068570	35068571	rs11671010	Serum albumin level
chr19	48993898	48993899	rs3764618	Follicule stimulating hormone
chr19	50861367	50861368	rs2735839	Prostate cancer
chr19	50861367	50861368	rs2735839	Prostate-specific antigen levels
chr20	57415349	57415350	rs737092	Red blood cell traits
chr20	57416639	57416640	rs6092477	Mean corpuscular volume
chr20	61371988	61371989	rs4925189	Cerebrospinal T-tau levels
chr2	114292241	114292242	rs4513299	Inflammatory biomarkers
chr2	219084462	219084463	rs16859517	Height
chr22	21562901	21562902	rs131654	Systemic lupus erythematosus
chr22	21776836	21776837	rs2283792	Multiple sclerosis
chr2	223158578	223158579	rs895767	Cognitive decline (age-related)
chr22	40301577	40301578	rs139909	Height
chr2	43360365	43360366	rs6732426	Hair morphology
chr2	63284300	63284301	rs2138798	Obesity-related traits
chr3	147098924	147098925	rs4681346	Functional impairment in major depressive disorder, bipolar disorder and schizophrenia
chr3	16929446	16929447	rs9821630	Multiple sclerosis
chr5	1315545	1315546	rs4975616	Lung cancer
chr5	159399784	159399785	rs6871626	Inflammatory bowel disease
chr5	159399784	159399785	rs6871626	Ulcerative colitis
chr5	177370342	177370343	rs4074995	Calcium levels
chr5	1877166	1877167	rs4975709	Cardiovascular disease risk factors
chr5	76928346	76928347	rs2460504	Thiazide-induced adverse metabolic effects in hypertensive patients
chr5	7816532	7816533	rs326155	Visceral fat
chr6	137811379	137811380	rs10499197	Systemic lupus erythematosus and Systemic sclerosis
chr6	26233159	26233160	rs10946808	Height
chr6	32632222	32632223	rs9272105	Hepatocellular carcinoma
chr6	32632222	32632223	rs9272105	Response to interferon beta therapy
chr6	32634492	32634493	rs9272219	Rheumatoid arthritis
chr6	32634492	32634493	rs9272219	Schizophrenia
chr6	32635230	32635231	rs2040406	Multiple sclerosis
chr6	33176171	33176172	rs2254287	LDL cholesterol
chr7	20822683	20822684	rs2709736	Bipolar I disorder
chr7	27290437	27290438	rs13225783	Heart failure
chr7	50306538	50306539	rs7781977	IgG glycosylation
chr7	73441939	73441940	rs2240466	Caffeine consumption
chr7	73441939	73441940	rs2240466	Triglycerides
chr8	11552483	11552484	rs2255327	Immune response to smallpox vaccine (IL-6)
chr8	134581482	134581483	rs6577655	Visceral adipose tissue/subcutaneous adipose tissue ratio
chr8	37823908	37823909	rs12676965	Axial length
chr9	35648953	35648954	rs3138083	Adverse response to chemotherapy (neutropenia/leucopenia) (paclitaxel)

## Sheet: CD4 naive
chromosome	start	end	SNP ID	Traits
chr10	48777065	48777066	rs10857636	Response to antidepressant treatment
chr10	51922034	51922035	rs11000137	Migraine
chr10	62492218	62492219	rs10822013	Breast cancer
chr10	88990206	88990207	rs1800682	Chronic lymphocytic leukemia
chr11	10328991	10328992	rs7129220	Blood pressure
chr11	10328991	10328992	rs7129220	Diastolic blood pressure
chr11	10328991	10328992	rs7129220	Systolic blood pressure
chr11	128336515	128336516	rs6590322	Hippocampal atrophy
chr11	128567058	128567059	rs7117932	Obesity-related traits
chr11	2468112	2468113	rs12296050	Electrocardiographic traits
chr11	2468112	2468113	rs12296050	QT interval
chr1	158088319	158088320	rs6427419	Obesity-related traits
chr11	61723014	61723015	rs198426	Phospholipid levels (plasma)
chr1	167451188	167451189	rs2056626	Systemic sclerosis
chr1	200991179	200991180	rs2297909	Ankylosing spondylitis
chr1	200991179	200991180	rs2297909	Autism spectrum disorder, attention deficit-hyperactivity disorder, bipolar disorder, major depressive disorder, and schizophrenia (combined)
chr1	205743402	205743403	rs188212039	Serum dimethylarginine levels (symmetric)
chr12	104360722	104360723	rs77724872	Response to serotonin reuptake inhibitors in major depressive disorder (plasma drug and metabolite levels)
chr12	106973447	106973448	rs1053051	Bone mineral density
chr1	239882608	239882609	rs536477:rs1937920	Venous thromboembolism (gene x gene interaction)
chr12	54342686	54342687	rs4326844	Platelet counts
chr13	84458192	84458193	rs17371334	Temperament (bipolar disorder)
chr1	41831453	41831454	rs349423	Bronchopulmonary dysplasia
chr14	24802314	24802315	rs854384	MRI atrophy measures
chr14	65008822	65008823	rs4466998	Mean corpuscular volume
chr14	99667605	99667606	rs2895811	Coronary heart disease
chr15	43953733	43953734	rs2929282	Triglycerides
chr15	45426989	45426990	rs17536527	Glomerular filtration rate
chr15	74424268	74424269	rs8036030	Airflow obstruction
chr15	78633676	78633677	rs950776	Sudden cardiac arrest
chr17	70112276	70112277	rs12936361	Periodontitis (DPAL)
chr17	7037074	7037075	rs312457	Type 2 diabetes
chr17	75876867	75876868	rs1055129	White matter hyperintensity burden
chr17	81144773	81144774	rs7220048	Obesity-related traits
chr1	84327290	84327291	rs315553	Obesity-related traits
chr1	90074206	90074207	rs2813746	Brain structure (hippocampal volume)
chr19	16437564	16437565	rs10411936	Multiple sclerosis
chr19	16437564	16437565	rs10411936	White blood cell count
chr19	35068570	35068571	rs11671010	Serum albumin level
chr19	48993898	48993899	rs3764618	Follicule stimulating hormone
chr19	50861367	50861368	rs2735839	Prostate cancer
chr19	50861367	50861368	rs2735839	Prostate-specific antigen levels
chr20	57415349	57415350	rs737092	Red blood cell traits
chr20	57416639	57416640	rs6092477	Mean corpuscular volume
chr2	102316102	102316103	rs950880	Serum protein levels (sST2)
chr2	111078961	111078962	rs7578982	White blood cell types
chr2	114292241	114292242	rs4513299	Inflammatory biomarkers
chr2	21021128	21021129	rs10199768	Cardiovascular disease risk factors
chr2	219084462	219084463	rs16859517	Height
chr22	21776836	21776837	rs2283792	Multiple sclerosis
chr2	223158578	223158579	rs895767	Cognitive decline (age-related)
chr22	30617309	30617310	rs2283873	Wilms tumor
chr22	40301577	40301578	rs139909	Height
chr2	43360365	43360366	rs6732426	Hair morphology
chr2	63284300	63284301	rs2138798	Obesity-related traits
chr3	147098924	147098925	rs4681346	Functional impairment in major depressive disorder, bipolar disorder and schizophrenia
chr3	16929446	16929447	rs9821630	Multiple sclerosis
chr5	1315545	1315546	rs4975616	Lung cancer
chr5	159399784	159399785	rs6871626	Inflammatory bowel disease
chr5	159399784	159399785	rs6871626	Ulcerative colitis
chr5	177370342	177370343	rs4074995	Calcium levels
chr5	1877166	1877167	rs4975709	Cardiovascular disease risk factors
chr5	76928346	76928347	rs2460504	Thiazide-induced adverse metabolic effects in hypertensive patients
chr5	7816532	7816533	rs326155	Visceral fat
chr5	79549888	79549889	rs13358260	Adiponectin levels
chr6	137811379	137811380	rs10499197	Systemic lupus erythematosus and Systemic sclerosis
chr6	26200449	26200450	rs806794	Height
chr6	26233159	26233160	rs10946808	Height
chr6	32632222	32632223	rs9272105	Hepatocellular carcinoma
chr6	32632222	32632223	rs9272105	Response to interferon beta therapy
chr6	32634492	32634493	rs9272219	Rheumatoid arthritis
chr6	32634492	32634493	rs9272219	Schizophrenia
chr6	32635230	32635231	rs2040406	Multiple sclerosis
chr6	33176171	33176172	rs2254287	LDL cholesterol
chr6	50818295	50818296	rs2206271	Renal function-related traits (BUN)
chr6	51778216	51778217	rs728996	Weight loss (gastric bypass surgery)
chr7	1977810	1977811	rs6461049	Schizophrenia
chr7	20822683	20822684	rs2709736	Bipolar I disorder
chr7	27290437	27290438	rs13225783	Heart failure
chr7	73441939	73441940	rs2240466	Caffeine consumption
chr7	73441939	73441940	rs2240466	Triglycerides
chr8	11552483	11552484	rs2255327	Immune response to smallpox vaccine (IL-6)
chr8	134581482	134581483	rs6577655	Visceral adipose tissue/subcutaneous adipose tissue ratio
chr8	17943260	17943261	rs2299587	Economic and political preferences
chr8	22547327	22547328	rs2280890	HIV-1 viral setpoint
chr8	37823908	37823909	rs12676965	Axial length
chr9	35648953	35648954	rs3138083	Adverse response to chemotherapy (neutropenia/leucopenia) (paclitaxel)

## Sheet: CD4 resting
chromosome	start	end	SNP ID	Traits
chr10	12393380	12393381	rs4750211	Obesity-related traits
chr10	126140443	126140444	rs1551678	Thiazide-induced adverse metabolic effects in hypertensive patients
chr10	128571226	128571227	rs749141	Serum dimethylarginine levels (symmetric)
chr10	13061285	13061286	rs525455	Platelet aggregation
chr10	48777065	48777066	rs10857636	Response to antidepressant treatment
chr10	51922034	51922035	rs11000137	Migraine
chr10	62492218	62492219	rs10822013	Breast cancer
chr10	88990206	88990207	rs1800682	Chronic lymphocytic leukemia
chr11	10328991	10328992	rs7129220	Blood pressure
chr11	10328991	10328992	rs7129220	Diastolic blood pressure
chr11	10328991	10328992	rs7129220	Systolic blood pressure
chr1	110695063	110695064	rs12061304	Panic disorder
chr11	116072535	116072536	rs1426391	Hypertriglyceridemia
chr11	118741072	118741073	rs10892279	Celiac disease and Rheumatoid arthritis
chr11	128336515	128336516	rs6590322	Hippocampal atrophy
chr11	128567058	128567059	rs7117932	Obesity-related traits
chr11	15672916	15672917	rs7117858	Bone mineral density (hip)
chr11	44356606	44356607	rs11037965	Blood pressure measurement (high sodium intervention)
chr1	152520678	152520679	rs499697	Common traits (Other)
chr11	56128269	56128270	rs2220004	Odorant perception (&beta;-damascenone)
chr1	158088319	158088320	rs6427419	Obesity-related traits
chr11	60545390	60545391	rs1941027	Metabolite levels (X-11787)
chr1	161514420	161514421	rs368433	Helicobacter pylori serologic status
chr11	61723014	61723015	rs198426	Phospholipid levels (plasma)
chr11	61872101	61872102	rs174448	Phospholipid levels (plasma)
chr11	64382898	64382899	rs559928	Inflammatory bowel disease
chr1	167451188	167451189	rs2056626	Systemic sclerosis
chr11	69078931	69078932	rs35264875	Blond vs. brown hair color
chr1	17005181	17005182	rs3738814	Height
chr11	70212313	70212314	rs78972067	PR interval in Tripanosoma cruzi seropositivity
chr1	17346235	17346236	rs2301888	Rheumatoid arthritis
chr1	17508246	17508247	rs2254135	Response to hepatitis C treatment
chr11	7687050	7687051	rs7932813	Waist circumference
chr11	8229264	8229265	rs4758317	Alcohol consumption
chr1	198626376	198626377	rs12127588	Mean corpuscular hemoglobin
chr1	200991179	200991180	rs2297909	Ankylosing spondylitis
chr1	200991179	200991180	rs2297909	Autism spectrum disorder, attention deficit-hyperactivity disorder, bipolar disorder, major depressive disorder, and schizophrenia (combined)
chr1	203186754	203186755	rs4950928	YKL-40 levels
chr1	205275825	205275826	rs1172130	Mean platelet volume
chr1	205743402	205743403	rs188212039	Serum dimethylarginine levels (symmetric)
chr12	104360722	104360723	rs77724872	Response to serotonin reuptake inhibitors in major depressive disorder (plasma drug and metabolite levels)
chr12	106973447	106973448	rs1053051	Bone mineral density
chr12	114199618	114199619	rs7294372	Visceral fat
chr12	114200043	114200044	rs4767234	Airflow obstruction
chr12	114914926	114914927	rs2384550	Blood pressure
chr12	114914926	114914927	rs2384550	Diastolic blood pressure
chr12	115114632	115114633	rs35444	Blood pressure
chr12	117313620	117313621	rs478597	Inattentive symptoms
chr12	120965921	120965922	rs7953249	Chronic obstructive pulmonary disease-related biomarkers
chr12	120965921	120965922	rs7953249	N-glycan levels
chr12	12620587	12620588	rs12822507	Systemic lupus erythematosus
chr1	239882608	239882609	rs536477:rs1937920	Venous thromboembolism (gene x gene interaction)
chr1	240120436	240120437	rs11810574	Thiazide-induced adverse metabolic effects in hypertensive patients
chr1	241715245	241715246	rs12569163	Radiation response
chr1	24717620	24717621	rs4601530	Height
chr12	54342686	54342687	rs4326844	Platelet counts
chr12	54515360	54515361	rs1629826	Obesity-related traits
chr12	56045425	56045426	rs12580100	Psoriasis
chr12	56661507	56661508	rs2950390	Mean platelet volume
chr12	65996188	65996189	rs10400419	Axial length
chr12	89619312	89619313	rs2681492	Systolic blood pressure
chr13	111568950	111568951	rs7333181	Menopause (age at onset)
chr13	20705895	20705896	rs735539	Dental caries
chr13	21730960	21730961	rs518590	Response to antipsychotic treatment
chr13	84458192	84458193	rs17371334	Temperament (bipolar disorder)
chr14	22995273	22995274	rs997154	Primary tooth development (number of teeth)
chr14	22995273	22995274	rs997154	Primary tooth development (time to first tooth eruption)
chr14	24802314	24802315	rs854384	MRI atrophy measures
chr14	65008822	65008823	rs4466998	Mean corpuscular volume
chr14	92757645	92757646	rs7160685	IgG glycosylation
chr14	94378506	94378507	rs1303	Metabolite levels
chr14	98121984	98121985	rs7152623	Aortic stiffness
chr15	23402602	23402603	rs183418565	Bipolar disorder (body mass index interaction)
chr15	38172673	38172674	rs16966389	Hypersomnia (HLA-DQB1*06:02 negative)
chr15	43953733	43953734	rs2929282	Triglycerides
chr15	45426989	45426990	rs17536527	Glomerular filtration rate
chr15	74256432	74256433	rs9783698	Obesity-related traits
chr15	74424268	74424269	rs8036030	Airflow obstruction
chr15	78633676	78633677	rs950776	Sudden cardiac arrest
chr15	82683530	82683531	rs11638815	Lipoprotein-associated phospholipase A2 activity change in response to statin therapy
chr15	83057427	83057428	rs1568657	Kawasaki disease
chr15	86441009	86441010	rs16977195	Schizophrenia
chr15	88854874	88854875	rs2351491	Height
chr15	91174122	91174123	rs886144	Metabolite levels
chr1	59387647	59387648	rs7534016	Obesity-related traits
chr16	13951542	13951543	rs4781563	Bilirubin levels
chr16	53779455	53779456	rs17817449	Breast cancer
chr16	53779455	53779456	rs17817449	Obesity
chr16	53779538	53779539	rs8043757	Obesity
chr16	5535851	5535852	rs870288	Phospholipid levels (plasma)
chr16	5535851	5535852	rs870288	Subcutaneous adipose tissue
chr16	70471456	70471457	rs11861805	Obesity-related traits
chr16	79329917	79329918	rs7191820	Obesity-related traits
chr16	83250733	83250734	rs10514585	Depression (quantitative trait)
chr16	83723723	83723724	rs3784962	Cognitive performance
chr16	86478309	86478310	rs7187365	Obesity (early onset extreme)
chr16	88774054	88774055	rs10445033	Red blood cell traits
chr17	2241899	2241900	rs11078884	Metabolite levels (5-HIAA)
chr17	34137135	34137136	rs9901756	Hypothyroidism
chr17	41797709	41797710	rs191392302	PR interval in Tripanosoma cruzi seropositivity
chr17	43800798	43800799	rs8077889	Triglycerides
chr17	48643203	48643204	rs2326017	Body mass index (non-asthmatics)
chr17	48643203	48643204	rs2326017	Cognitive performance
chr17	70112276	70112277	rs12936361	Periodontitis (DPAL)
chr17	7037074	7037075	rs312457	Type 2 diabetes
chr17	70722593	70722594	rs4793501	Refractive error
chr17	72830265	72830266	rs12943829	Visceral adipose tissue adjusted for BMI
chr1	8278295	8278296	rs438895	Economic and political preferences
chr18	3041399	3041400	rs78192384	Serum dimethylarginine levels (symmetric)
chr1	84327290	84327291	rs315553	Obesity-related traits
chr18	60067625	60067626	rs7234864	Body mass index
chr1	90074206	90074207	rs2813746	Brain structure (hippocampal volume)
chr19	16437564	16437565	rs10411936	Multiple sclerosis
chr19	16437564	16437565	rs10411936	White blood cell count
chr19	19250926	19250927	rs1064395	Bipolar disorder
chr19	3435547	3435548	rs72974768	QRS duration in Tripanosoma cruzi seropositivity
chr19	35068570	35068571	rs11671010	Serum albumin level
chr19	44900155	44900156	rs1160985	C-reactive protein
chr19	44900155	44900156	rs1160985	LDL cholesterol
chr19	44900155	44900156	rs1160985	Lipid traits
chr19	4768905	4768906	rs879564	Serum thyroid peroxidase antibody positivity
chr19	48993898	48993899	rs3764618	Follicule stimulating hormone
chr19	50861367	50861368	rs2735839	Prostate cancer
chr19	50861367	50861368	rs2735839	Prostate-specific antigen levels
chr19	51581583	51581584	rs1543922	Response to tocilizumab in rheumatoid arthritis
chr19	7196554	7196555	rs2115386	Diabetic retinopathy
chr20	32857341	32857342	rs6057659	Attention deficit hyperactivity disorder (combined symptoms)
chr20	4234910	4234911	rs1556832	Preeclampsia
chr20	43945182	43945183	rs6031252	Conduct disorder (symptom count)
chr20	48763274	48763275	rs2426087	Narcolepsy with cataplexy
chr20	61371988	61371989	rs4925189	Cerebrospinal T-tau levels
chr2	102316102	102316103	rs950880	Serum protein levels (sST2)
chr2	102772135	102772136	rs12465996	IgG glycosylation
chr2	111078961	111078962	rs7578982	White blood cell types
chr21	39751374	39751375	rs1735151	Coronary heart disease
chr2	162103238	162103239	rs2270447	Common traits (Other)
chr2	19758735	19758736	rs17564315	Inflammatory biomarkers
chr2	201289674	201289675	rs6715284	Rheumatoid arthritis
chr2	21021128	21021129	rs10199768	Cardiovascular disease risk factors
chr2	219084462	219084463	rs16859517	Height
chr22	21776836	21776837	rs2283792	Multiple sclerosis
chr2	223158578	223158579	rs895767	Cognitive decline (age-related)
chr22	23302607	23302608	rs9608102	Immune response to smallpox vaccine (IL-6)
chr22	30617309	30617310	rs2283873	Wilms tumor
chr2	233790144	233790145	rs2361502	Bilirubin levels
chr2	237478585	237478586	rs7584330	Prostate cancer
chr22	40301577	40301578	rs139909	Height
chr2	25390277	25390278	rs7577599	Multiple myeloma (IgH translocation)
chr2	27519736	27519737	rs780093	Breast size
chr2	27519736	27519737	rs780093	Calcium levels
chr2	27519736	27519737	rs780093	Crohn's disease
chr2	27519736	27519737	rs780093	Palmitic acid (16:0) plasma levels
chr2	27519736	27519737	rs780093	Palmitoleic acid (16:1n-7) plasma levels
chr2	27519736	27519737	rs780093	Sex hormone-binding globulin levels
chr2	27519736	27519737	rs780093	Triglycerides-Blood Pressure (TG-BP)
chr2	27519736	27519737	rs780093	Urate levels
chr2	27519736	27519737	rs780093	Waist Circumference - Triglycerides (WC-TG)
chr2	27520287	27520288	rs780092	Lipid traits
chr2	27520287	27520288	rs780092	Metabolite levels
chr2	27520287	27520288	rs780092	Triglycerides
chr2	43360365	43360366	rs6732426	Hair morphology
chr2	46133768	46133769	rs10168349	Hematocrit
chr2	46133768	46133769	rs10168349	Hematological and biochemical traits
chr2	63284300	63284301	rs2138798	Obesity-related traits
chr2	7913466	7913467	rs4669226	Multiple sclerosis
chr3	122284910	122284911	rs1801725	Calcium levels
chr3	147098924	147098925	rs4681346	Functional impairment in major depressive disorder, bipolar disorder and schizophrenia
chr3	169383098	169383099	rs419076	Blood pressure
chr3	169383098	169383099	rs419076	Diastolic blood pressure
chr3	169383098	169383099	rs419076	Systolic blood pressure
chr3	169383111	169383112	rs448378	Magnesium levels
chr3	169383111	169383112	rs448378	Systolic blood pressure
chr3	20179220	20179221	rs6767049	Temperament (bipolar disorder)
chr3	65500713	65500714	rs1524976	PR interval
chr4	142054920	142054921	rs2667100	Amyotrophic lateral sclerosis (sporadic)
chr4	184718015	184718016	rs2130392	Kawasaki disease
chr4	79643354	79643355	rs10518224	Quantitative traits
chr4	99242716	99242717	rs2201728	Cardiac Troponin-T levels
chr5	1315545	1315546	rs4975616	Lung cancer
chr5	132386057	132386058	rs7731390	IgG glycosylation
chr5	1344343	1344344	rs31490	Chronic lymphocytic leukemia
chr5	135163402	135163403	rs647161	Colorectal cancer
chr5	150898347	150898348	rs11741861	Inflammatory bowel disease
chr5	159399784	159399785	rs6871626	Inflammatory bowel disease
chr5	159399784	159399785	rs6871626	Ulcerative colitis
chr5	177370342	177370343	rs4074995	Calcium levels
chr5	1877166	1877167	rs4975709	Cardiovascular disease risk factors
chr5	76928346	76928347	rs2460504	Thiazide-induced adverse metabolic effects in hypertensive patients
chr5	7816532	7816533	rs326155	Visceral fat
chr5	92222904	92222905	rs10055544	Immune reponse to smallpox (secreted IL-10)
chr6	137811379	137811380	rs10499197	Systemic lupus erythematosus and Systemic sclerosis
chr6	16699829	16699830	rs73725220	Ejection fraction in Tripanosoma cruzi seropositivity
chr6	24234705	24234706	rs793834	Information processing speed
chr6	26031385	26031386	rs10484434	HIV-1 viral setpoint
chr6	26233159	26233160	rs10946808	Height
chr6	28948475	28948476	rs4947339	Platelet aggregation
chr6	29643654	29643655	rs29232	Nasopharyngeal carcinoma
chr6	29702484	29702485	rs3129055	Nasopharyngeal carcinoma
chr6	29821394	29821395	rs1610677	Rheumatoid arthritis
chr6	29938914	29938915	rs2860580	Nasopharyngeal carcinoma
chr6	29950322	29950323	rs2517713	Nasopharyngeal carcinoma
chr6	30002812	30002813	rs7758512	HIV-1 control
chr6	30108087	30108088	rs2023472	Beta-2 microglubulin plasma levels
chr6	30112592	30112593	rs34704616	Cognitive performance
chr6	30206354	30206355	rs2021722	Autism spectrum disorder, attention deficit-hyperactivity disorder, bipolar disorder, major depressive disorder, and schizophrenia (combined)
chr6	30206354	30206355	rs2021722	Schizophrenia
chr6	30698892	30698893	rs9468811	IgG glycosylation
chr6	30769709	30769710	rs3094117	Migraine without aura
chr6	30830214	30830215	rs7749924	IgG glycosylation
chr6	30880476	30880477	rs7756521	HIV-1 control
chr6	30908375	30908376	rs1052693	Complement C3 and C4 levels
chr6	31090401	31090402	rs4947296	Behcet's disease
chr6	31090401	31090402	rs4947296	Graves' disease
chr6	31090563	31090564	rs3130544	Hematology traits
chr6	31090563	31090564	rs3130544	Myasthenia gravis
chr6	31106253	31106254	rs6457327	Follicular lymphoma
chr6	31138491	31138492	rs3130573	Systemic sclerosis
chr6	31139410	31139411	rs1265093	Chronic obstructive pulmonary disease-related biomarkers
chr6	31139481	31139482	rs2285803	Multiple myeloma
chr6	31143579	31143580	rs9263739	Ulcerative colitis
chr6	31162816	31162817	rs1419881	Chronic hepatitis B infection
chr6	31272654	31272655	rs2074488	Chronic obstructive pulmonary disease-related biomarkers
chr6	31273332	31273333	rs13191343	Psoriatic arthritis
chr6	31359287	31359288	rs2523590	HIV-1 control
chr6	31379045	31379046	rs9266629	Chronic obstructive pulmonary disease-related biomarkers
chr6	31382927	31382928	rs1521	Graves' disease
chr6	31384336	31384337	rs9266772	Self-reported allergy
chr6	31440488	31440489	rs2524276	Capecitabine sensitivity
chr6	31463914	31463915	rs2255221	HIV-1 control
chr6	31464003	31464004	rs2395029	AIDS progression
chr6	31464003	31464004	rs2395029	Drug-induced liver injury (flucloxacillin)
chr6	31464003	31464004	rs2395029	HIV-1 control
chr6	31464003	31464004	rs2395029	Psoriasis
chr6	31472892	31472893	rs3828890	Renal function-related traits (eGRFcrea)
chr6	31472892	31472893	rs3828890	Renal function-related traits (sCR)
chr6	31504943	31504944	rs2855812	Pulmonary function
chr6	31507709	31507710	rs3132468	Dengue shock syndrome
chr6	31513522	31513523	rs2516399	White blood cell types
chr6	31623121	31623122	rs2736172	Psychosis (atypical)
chr6	31635190	31635191	rs1046089	Menopause (age at onset)
chr6	31635190	31635191	rs1046089	Schizophrenia
chr6	31652743	31652744	rs3117582	Lung adenocarcinoma
chr6	31652743	31652744	rs3117582	Lung cancer
chr6	31654829	31654830	rs805297	Rheumatoid arthritis
chr6	31834688	31834689	rs4711279	IgG glycosylation
chr6	31834764	31834765	rs9368699	HIV-1 control
chr6	31870936	31870937	rs494620	Menopause (age at onset)
chr6	31876147	31876148	rs2736428	Telomere length
chr6	32059031	32059032	rs12198173	HIV-1 control
chr6	32082981	32082982	rs1150754	Systemic lupus erythematosus
chr6	32142202	32142203	rs204999	Serum total protein level
chr6	32146738	32146739	rs9296009	IgG glycosylation
chr6	32159700	32159701	rs3134950	Oleic acid (18:1n-9) plasma levels
chr6	32187804	32187805	rs204993	Asthma
chr6	32190542	32190543	rs176095	Atopic dermatitis
chr6	32222629	32222630	rs443198	Systemic sclerosis
chr6	32222843	32222844	rs3134931	Circulating myeloperoxidase levels (serum)
chr6	32315077	32315078	rs6910071	Rheumatoid arthritis
chr6	32338202	32338203	rs3129900	Lumiracoxib-related liver injury
chr6	32368410	32368411	rs3129934	Multiple sclerosis
chr6	32369853	32369854	rs2273017	Graves' disease
chr6	32370918	32370919	rs3129943	Asthma
chr6	32371299	32371300	rs2050190	Activated partial thromboplastin time
chr6	32373576	32373577	rs9268402	Coronary heart disease
chr6	32440750	32440751	rs9268645	Type 1 diabetes
chr6	32553130	32553131	rs3828840	Multiple sclerosis (OCB status)
chr6	32605694	32605695	rs9270965	Narcolepsy (onset before 2009 H1N1 influenza pandemic)
chr6	32606214	32606215	rs9270984	Systemic lupus erythematosus
chr6	32606394	32606395	rs615672	Rheumatoid arthritis
chr6	32610753	32610754	rs9271192	Alzheimer's disease (late onset)
chr6	32632222	32632223	rs9272105	Hepatocellular carcinoma
chr6	32632222	32632223	rs9272105	Response to interferon beta therapy
chr6	32634492	32634493	rs9272219	Rheumatoid arthritis
chr6	32634492	32634493	rs9272219	Schizophrenia
chr6	32635230	32635231	rs2040406	Multiple sclerosis
chr6	32698518	32698519	rs9275319	Hepatocellular carcinoma (hepatitis B virus related)
chr6	32710135	32710136	rs9275563	Multiple sclerosis (OCB status)
chr6	32710820	32710821	rs4273729	Chronic hepatitis C infection
chr6	32712799	32712800	rs7764819	Pulmonary function (interaction)
chr6	32713151	32713152	rs7765379	Crohn's disease
chr6	32713151	32713152	rs7765379	Rheumatoid arthritis
chr6	32713500	32713501	rs2858331	IgE levels
chr6	32713854	32713855	rs9275596	Nephropathy
chr6	32713899	32713900	rs3104402	Immune response to anthrax vaccine
chr6	32730008	32730009	rs2859113	IgG glycosylation
chr6	32762235	32762236	rs7453920	Chronic hepatitis B infection
chr6	32762235	32762236	rs7453920	Hepatitis B
chr6	32762235	32762236	rs7453920	Lymphoma
chr6	32762309	32762310	rs2051549	Systemic lupus erythematosus
chr6	32819259	32819260	rs1894407	Serum thyroid peroxidase antibody positivity
chr6	33075103	33075104	rs987870	Asthma
chr6	33075103	33075104	rs987870	Systemic sclerosis
chr6	33080884	33080885	rs1042151	Aspirin exacerbated respiratory disease in asthmatics
chr6	51778216	51778217	rs728996	Weight loss (gastric bypass surgery)
chr6	52236941	52236942	rs763780	Response to gemcitabine in pancreatic cancer
chr7	20822683	20822684	rs2709736	Bipolar I disorder
chr7	27290437	27290438	rs13225783	Heart failure
chr7	32337136	32337137	rs10237735	Palmitic acid (16:0) plasma levels
chr7	50306538	50306539	rs7781977	IgG glycosylation
chr7	97600466	97600467	rs10486003	Response to platinum-based agents
chr8	11552483	11552484	rs2255327	Immune response to smallpox vaccine (IL-6)
chr8	134581482	134581483	rs6577655	Visceral adipose tissue/subcutaneous adipose tissue ratio
chr8	141939370	141939371	rs7845056	IgG glycosylation
chr8	27219081	27219082	rs1446682	Bipolar disorder and schizophrenia
chr8	37823908	37823909	rs12676965	Axial length
chr8	55686989	55686990	rs4737395	Myopia (pathological)
chr8	55687218	55687219	rs4738393	Migraine - clinic-based
chr9	132221380	132221381	rs11243676	Systemic lupus erythematosus
chr9	134548366	134548367	rs3132306	Central corneal thickness
chr9	15305380	15305381	rs581080	Cholesterol, total
chr9	15305380	15305381	rs581080	HDL cholesterol
chr9	33799372	33799373	rs216345	Bipolar disorder
chr9	35141708	35141709	rs10972341	Weight
chr9	35648953	35648954	rs3138083	Adverse response to chemotherapy (neutropenia/leucopenia) (paclitaxel)

[truncated: 11 more sheets: CD8 memory, CD8 naive, PBMC, Tonsil, Granulocyte, Whool Blood, CD14, Skin_Fibroblast, Skin_Keratinocyte, Skin_Melanocyte, Endometrium]
