# Supplementary material for: Mapping of Variable DNA Methylation Across Multiple Cell Types Defines a Dynamic Regulatory Landscape of the Human Genome
Source: G3 (Bethesda). 2016 Feb 16;6(4):973–86. doi: 10.1534/g3.115.025437 (PMC4825665; doi:10.1534/g3.115.025437)
Supplement: Supplemental Material [file supp_g3.115.025437_TableS5.xlsx]

## Sheet: sheet1
chromosome	start	end	cell type	SNP ID	Trait/Disease
chr19	16437564	16437565	Blood_CD4M,Blood_CD4N,Blood_CD4,Blood_CD8M,Blood_CD8N,Blood_PBMC,Blood_Tonsil	rs10411936,rs10411936	Multiple sclerosis,White blood cell count
chr1	205743402	205743403	Blood_CD4M,Blood_CD4N,Blood_CD4,Blood_CD8M,Blood_CD8N,Blood_Tonsil	rs188212039	Serum dimethylarginine levels (symmetric)
chr2	198123211	198123212	Blood_Tonsil	rs988583	Neutrophil count
chr13	78976799	78976800	Brain_Fetal,Skin_Fi	rs7319358	Ulcerative colitis
chr10	102902701	102902702	Brain_GE,Brain_GM,Endo,Brain_Fetal,Blood_CD8M,Blood_Granu,Blood_Tonsil,Blood_WB,Skin_Fi,Skin_Ke,Skin_Me	rs7897654	Schizophrenia
chr1	158088319	158088320	Brain_Cortex,Brain_GE,Brain_GM,Breast_LumEpi,Breast_Myoepi,Breast_Stem,Endo,Brain_Fetal,Blood_CD14,Blood_CD4M,Blood_CD4N,Blood_CD4,Blood_CD8M,Blood_CD8N,Blood_Granu,Blood_PBMC,Blood_Tonsil,Blood_WB,Skin_Fi,Skin_Ke,Skin_Me	rs6427419	Obesity-related traits
chr2	33136358	33136359	Blood_Tonsil	rs6714546	Height
chr16	57024670	57024671	Blood_CD4M,Blood_CD8M,Blood_CD8N	rs821470	Bipolar disorder and schizophrenia
chr6	30880476	30880477	Endo,Blood_CD14,Blood_CD4,Blood_Granu,Blood_Tonsil,Blood_WB	rs7756521	HIV-1 control
chr19	1811604	1811605	Breast_LumEpi,Breast_Myoepi,Breast_Stem,Endo,Skin_Ke	rs7250872	Bipolar disorder
chr13	97551473	97551474	Skin_Me	rs349114	Obesity-related traits
chr17	78874499	78874500	Breast_Myoepi	rs2009196	Periodontitis (CDC/AAP)
chr6	32606214	32606215	Blood_CD4,Blood_WB	rs9270984	Systemic lupus erythematosus
chr6	30206354	30206355	Endo,Blood_CD14,Blood_CD4,Blood_Granu,Blood_Tonsil,Blood_WB	rs2021722,rs2021722	Autism spectrum disorder, attention deficit-hyperactivity disorder, bipolar disorder, major depressive disorder, and schizophrenia (combined),Schizophrenia
chr19	10362257	10362258	Breast_Stem,Endo	rs280519	Psoriasis
chr20	32857341	32857342	Brain_GM,Breast_LumEpi,Breast_Myoepi,Breast_Stem,Endo,Brain_Fetal,Blood_CD14,Blood_CD4,Blood_Granu,Blood_Tonsil,Blood_WB,Skin_Ke	rs6057659	Attention deficit hyperactivity disorder (combined symptoms)
chr6	32605694	32605695	Blood_CD4,Blood_WB	rs9270965	Narcolepsy (onset before 2009 H1N1 influenza pandemic)
chr11	61723014	61723015	Brain_Cortex,Brain_GE,Brain_GM,Breast_LumEpi,Breast_Myoepi,Breast_Stem,Endo,Brain_Fetal,Blood_CD14,Blood_CD4M,Blood_CD4N,Blood_CD4,Blood_CD8M,Blood_CD8N,Blood_Granu,Blood_PBMC,Blood_Tonsil,Blood_WB,Skin_Fi,Skin_Ke	rs198426	Phospholipid levels (plasma)
chr6	137811379	137811380	Brain_Cortex,Brain_GE,Brain_GM,Endo,Brain_Fetal,Blood_CD14,Blood_CD4M,Blood_CD4N,Blood_CD4,Blood_CD8M,Blood_CD8N,Blood_Granu,Blood_PBMC,Blood_Tonsil,Blood_WB,Skin_Fi,Skin_Me	rs10499197	Systemic lupus erythematosus and Systemic sclerosis
chr2	233944048	233944049	Blood_Tonsil,Blood_WB	rs12472151	Alcohol consumption
chr1	243671884	243671885	Blood_Tonsil	rs320320	Menarche (age at onset)
chr6	32601914	32601915	Blood_Tonsil	rs477515,rs477515,rs477515	Epstein-Barr virus immune response (EBNA-1),Hepatitis B vaccine response,Inflammatory bowel disease
chr10	45459616	45459617	Blood_Tonsil	rs2279434,rs2279434	Mean corpuscular hemoglobin,Mean corpuscular volume
chr22	21562901	21562902	Brain_Cortex,Brain_GE,Brain_Fetal,Blood_CD4M,Blood_CD8N,Blood_Granu,Skin_Fi,Skin_Ke	rs131654	Systemic lupus erythematosus
chr5	7816532	7816533	Brain_Fetal,Blood_CD14,Blood_CD4M,Blood_CD4N,Blood_CD4,Blood_CD8M,Blood_CD8N,Blood_Granu,Blood_PBMC,Blood_Tonsil,Blood_WB,Skin_Ke,Skin_Me	rs326155	Visceral fat
chr2	43360365	43360366	Blood_CD14,Blood_CD4M,Blood_CD4N,Blood_CD4,Blood_CD8M,Blood_CD8N,Blood_Granu,Blood_PBMC,Blood_Tonsil,Blood_WB	rs6732426	Hair morphology
chr6	32762309	32762310	Blood_CD4	rs2051549	Systemic lupus erythematosus
chr16	30907166	30907167	Breast_LumEpi,Breast_Myoepi,Breast_Stem,Skin_Fi,Skin_Ke	rs11649653	Triglycerides
chr8	27559284	27559285	Breast_LumEpi,Breast_Myoepi	rs17057381	Dental caries
chr4	99242716	99242717	Blood_CD4	rs2201728	Cardiac Troponin-T levels
