# Supplementary material for: Mapping of Variable DNA Methylation Across Multiple Cell Types Defines a Dynamic Regulatory Landscape of the Human Genome
Source: G3 (Bethesda). 2016 Feb 16;6(4):973–86. doi: 10.1534/g3.115.025437 (PMC4825665; doi:10.1534/g3.115.025437)
Supplement: Supplemental Material [file supp_g3.115.025437_TableS6.xlsx]

## Sheet: Sheet1
Cell	WGBS ID	methylCRF ID	Concordance ( at 25%)
Fetal Brain	#515	#3	0.852
Fetal Brain	#515	#1	0.853
Fetal Brain	#515	#2	0.85
CD4 resting	#327	#1	0.837
CD4 Memory	#327	#1	0.848
CD4 Naïve	#327	#1	0.848
CD4 resting	#328	#1	0.816
CD4 Memory	#328	#1	0.825
CD4 Naïve	#328	#1	0.824
CD8 Memory	#329	#1	0.835
CD8 Naïve	#329	#1	0.834
CD8 Memory	#330	#1	0.806
CD8 Naïve	#330	#1	0.804
