# Supplementary material for: Mapping of Variable DNA Methylation Across Multiple Cell Types Defines a Dynamic Regulatory Landscape of the Human Genome
Source: G3 (Bethesda). 2016 Feb 16;6(4):973–86. doi: 10.1534/g3.115.025437 (PMC4825665; doi:10.1534/g3.115.025437)
Supplement: Supplemental Material [file supp_g3.115.025437_TableS7.xlsx]

## Sheet: Sheet1
	methylCRF	WGBS
Number of libraries	54	40
Total bases sequenced	536000000000	4050000000000
Average bases per library	9.92593e+09	101250000000
